# Supplementary material for: Analyses of nicotine metabolism biomarker genetics stratified by sex in African and European Americans
Source: Sci Rep. 2021 Oct 1;11:19572. doi: 10.1038/s41598-021-98883-z (PMC8486765; doi:10.1038/s41598-021-98883-z)
Supplement: Supplementary file 2 — Supplementary Table S2. [file 41598_2021_98883_MOESM2_ESM.xlsx]

## Sheet: READ_ME
The first four sheets (TableS2A, S2B, S2C, S2D) contain the results from the main GWAS analysis in each of the four sub-groups.
Tables S2E and S2F contain the results from the secondary analysis in KIS3 AA females and KIS3 AA males that additionally adjusted for baseline alcohol consumption (drinks/week).
Results adjusting for alcohol use are shaded in grey and are shown alongside results from the main model to facilitate comparison.
Tables S2G and S2H contain the results from the secondary analysis in all AA females and all AA males that did not adjust for menthol.
Results unadjusted for menthol are shaded in grey and are shown alongside results from the main model to facilitate comparison.
Tables S2I and S2J contain the results from the secondary analysis in EA females and AA males that adjusted for menthol.
Results adjusting for menthol are shaded in grey and are shown alongside results from the main model to facilitate comparison.
Abbreviations:
EA- European American
AA- African American
Ref- reference
MAF - minor allele frequency

## Sheet: S2A_EA_females_mainmodel
Notes	chr	chr:position	rsid	Mapped Gene	Ref_Allele	Effect_Allele	Pvalue	Beta	SE	info	n_Ref/Ref	n_Ref/Effect	n_Effect/Effect	n_total	MAF	eQTL (from GTEx, version 8)	meQTL (from mQTLdb)
Only indep. signal on chr 19	19	19:41353107	rs56113850	CYP2A6 (intron)	T	C	7.44719e-22	0.671152	0.0656143	0.923498	92.7135	186.729	109.558	389	0.478349	CYP2A6 (in ovary, lung, and liver), CYP2A7, CYP2G1P, CYP2T1P, EGLN2, RAB4B, CTC-490E21.11	Cis, Trans
	19	19:41341229	rs12461964	CYP2A6 (8.2kb 3')	A	G	2.77972e-17	0.558883	0.062969	0.992149	131.56	171.13	86.31	389	0.441838	rsID not found in GTEx	Cis
	19	19:41347998	rs60446182	CYP2A6 (1.4kb 3')	A	G	5.1313e-17	0.546948	0.0622033	1	137	164	88	389	0.437018	rsID not found in GTEx	Cis
	19	19:41346768	rs2316205	CYP2A6 (2.7kb 3')	T	C	5.68117e-17	0.557086	0.0634557	0.97527	134.672	168.563	85.7647	389	0.437137	EGLN2, CTC-490E21.11	Cis
	19	19:41370338	rs12461383	CYP2A7 (11.0kb 3')	C	G	1.8632e-16	0.537479	0.0623708	0.980434	126.651	164.377	97.972	389	0.463137	CYP2A6 (liver), CYP2A7, EGLN2, CTC-490E21.11	Cis, Trans
	19	19:41357910	rs57837628	CYP2A6 (1.6kb 5')	A	G	3.21907e-16	0.549194	0.0642905	0.947835	127.945	169.302	91.7531	389	0.453481	CYP2A6 (liver, lung), EGLN2, CTC-490E21.11	Cis, Trans
	19	19:41340573	rs10853742	CYP2A6 (8.9kb 3')	G	C	1.15281e-14	0.541566	0.067361	0.990366	55.6461	162.945	170.409	389	0.35249	CYP2A7, CYP2T1P, C19orf54, CTC-490E21.11	Cis, Trans
	19	19:41339896	rs12459249	CYP2A6 (9.5kb 3')	T	C	1.15982e-14	0.542819	0.0675241	0.986875	55.4181	163	170.582	389	0.351974	CYP2A7, CYP2T1P, C19orf54, CTC-490E21.11	Cis
	19	19:41340983	rs11667314	CYP2A6 (8.5kb 3')	T	C	1.16285e-14	0.539955	0.067171	0.994621	55.907	162.893	170.2	389	0.353094	CYP2A7, CYP2T1P, C19orf54, CTC-490E21.11	Cis
	19	19:41332832	rs73048932	CYP2A6 (16.6kb 3')	A	G	5.49873e-13	0.558202	0.0747101	0.946587	214.24	140.296	34.464	389	0.268926	CYP2A7, CYP2B7P, CYP2G1P, CYP2T1P, EGLN2, HNRNPUL1, CTC-490E21.11	Cis
	19	19:41336795	rs11670760	CYP2A6 (12.6kb 3')	T	C	6.14802e-13	0.554331	0.0743597	0.967129	214.976	140.328	33.6961	389	0.266992	CYP2A7, CYP2B7P, CYP2G1P, CYP2T1P, EGLN2, HNRNPUL1, CTC-490E21.11	Cis
	19	19:41363765	rs8102683	CYP2A6 (7.4kb 5')	T	C	5.56745e-11	0.494822	0.0733147	0.999994	37.001	140.999	211	389	0.276351	CYP2A6 (ovary), CYP2A7, CYP2G1P, CYP2T1P, C19orf54, COQ8B, CTC-490E21.11	None
	19	19:41367769	rs12610432	CYP2A6 (11.4kb 5')	T	C	6.74165e-11	0.492379	0.0732909	0.991503	37.935	139.869	211.196	389	0.277299	CYP2A6 (ovary), CYP2A7, CYP2G1P, CYP2T1P, C19orf54, COQ8B, CTC-490E21.11	None
	19	19:41366134	rs1496402	CYP2A6 (9.8kb 5')	T	A	1.09156e-10	0.455286	0.0685753	0.999803	59.963	167.037	162	389	0.368847	CYP2A6 (ovary), CYP2A7, CYP2G1P, CYP2T1P, EGLN2, C19orf54, CTC-490E21.11	None
	19	19:41366928	rs8102900	CYP2A6 (10.6kb 5')	G	A	1.18507e-10	0.455258	0.0687112	0.99625	59.909	167.03	162.061	389	0.368699	CYP2A6 (ovary), CYP2A7, CYP2G1P, CYP2T1P, EGLN2, COQ8B, C19orf54, CTC-490E21.10, CTC-490E21.11	None
	19	19:41363898	rs8105704	CYP2A6 (7.5kb 5')	T	C	1.43858e-10	0.484782	0.0735223	0.999994	37.001	138.999	213	389	0.27378	CYP2A6 (ovary), CYP2A7, CYP2G1P, CYP2T1P, C19orf54, COQ8B, CTC-490E21.11	None
	19	19:41362898	rs10404667	CYP2A6 (6.5kb 5')	T	C	1.77905e-10	0.482141	0.0735143	0.997455	37.105	137.183	214.712	389	0.271713	CYP2A6 (ovary), CYP2A7, CYP2G1P, CYP2T1P, C19orf54, COQ8B, CTC-490E21.11	None
	19	19:41363301	rs4001921	CYP2A6 (6.9kb 5')	C	T	4.44413e-10	0.471489	0.0736117	0.93331	46.001	152.185	190.814	389	0.313865	rsID not found in GTEx	None
	19	19:41356281	rs1137115	CYP2A6 (synonymous)	T	C	1.34538e-09	0.467347	0.0751885	0.91996	41.4751	144.777	202.748	389	0.292709	CYP2A6 (ovary), CYP2A7, CYP2G1P, CYP2T1P, C19orf54, COQ8B, CTC-490E21.11	None
	19	19:41326426	rs4803373	CYP2F1P; 12.1kb 3' of EGLN2	C	G	1.52898e-09	0.431189	0.0696193	0.979023	72.7834	185.654	130.563	389	0.425733	CYP2B7P, CYP2T1P, EGLN2, RAB4B, C19orf54, CTC-490E21.11	Cis, Trans
	19	19:41355195	rs7250713	CYP2A6 (intron)	G	C	3.55614e-09	0.420443	0.0695437	0.928076	106.252	182.931	99.8171	389	0.491729	CYP2A7, CYP2G1P, CYP2B7P, EGLN2, C19orf54, COQ8B, CTC-490E21.11	Cis
	19	19:41316898	rs35061187	CYP2T2P; 2.6kb 3' of EGLN2	C	T	1.73828e-08	0.423291	0.073488	0.99542	175.03	170.667	43.3033	389	0.330686	CYP2T1P, CYP2F2P, EGLN2, ITPKC, NUMBL, RAB4B, C19orf54, AKT2, CTC-490E21.10, CTC-490E21.11, CTC-490E21.14	Cis
	19	19:41336950	rs10408411	CYP2A6 (12.5kb 3')	T	C	2.36726e-08	0.444853	0.0780019	0.970197	30.7299	142.98	215.29	389	0.262776	CYP2A7, CYP2G1P, CYP2T1P, ITPKC, C19orf54, COQ8B, CTC-490E21.10, CTC-490E21.11	None
	19	19:41350615	rs28399462	CYP2A6 (synonymous)	G	A	2.7381e-08	-1.2382	0.218142	0.968507	367.707	21.2546	0.03799	389	0.0274172	CYP2A7, CYP2B7P, CYP2G1P	None
	19	19:41302706	rs7937	MIA-RAB4B/RAB4B-EGLN2/RAB4B	C	T	2.87036e-08	0.391771	0.0691276	0.999954	81.993	190.007	117	389	0.455004	CYP2T1P, EGLN2, NUMBL, RAB4B, C19orf54, CTC-490E21.10, CTC-490E21.11, CTC-490E21.14, COQ8B	Cis
	19	19:41376777	rs12151196	CYP2A7 (4.6kb 3')	A	G	3.05819e-08	0.423563	0.0748932	0.981342	203.274	148.498	37.228	389	0.286573	CYP2A6 (ovary), CYP2A7, CYP2A7P1, CYP2B7P, CYP2G1P, CTC-490E21.11	Cis
	19	19:41292404	rs2604894	MIA-RAB4B/RAB4B-EGLN2/RAB4B	A	G	3.43674e-08	0.393806	0.0699006	0.977921	84.139	191.824	113.036	389	0.462857	CYP2T1P, EGLN2, RAB4B, COQ8B, C19orf54, CTC-490E21.11, CTC-490E21.14	Cis
	19	19:41350787	rs28399459	CYP2A6 (intron)	C	G	4.2025e-08	-1.22594	0.219069	0.985917	368.126	20.873	0.000999001	389	0.0268316	CYP2A7, CYP2B7P, CYP2G1P	None
	19	19:41351169	rs4803380	CYP2A6 (intron)	C	T	4.48973e-08	-1.22042	0.218569	0.978514	367.823	21.176	0.001	389	0.0272211	CYP2A7, CYP2B7P, CYP2G1P	None
	19	19:41394102	rs117683060	CYP2G1P (2.6kb 5')	A	G	4.98364e-08	-1.21396	0.21818	0.993949	368.114	20.886	0	389	0.0268458	rsID not found in GTEx	Cis

## Sheet: S2B_EA_males_mainmodel
Notes	chr	chr:position	rsid	Mapped Gene	Ref_Allele	Effect_Allele	Pvalue	Beta	SE	info	n_Ref/Ref	n_Ref/Effect	n_Effect/Effect	n_total	MAF	eQTL (from GTEx, version 8)	meQTL (from mQTLdb)
Only indep. signal on chr 19	19	19:41353107	rs56113850	CYP2A6 (intron)	T	C	1.15108e-37	0.748133	0.0538471	0.914004	111.996	261.302	167.702	541	0.448515	CYP2A6 (in ovary, lung, and liver), CYP2A7, CYP2G1P, CYP2T1P, EGLN2, RAB4B, CTC-490E21.11	Cis, Trans
	19	19:41340983	rs11667314	CYP2A6 (8.5kb 3')	T	C	1.17439e-26	0.646588	0.0572579	0.992648	60.566	231.138	249.296	541	0.325573	CYP2A7, CYP2T1P, C19orf54, CTC-490E21.11	Cis
	19	19:41340573	rs10853742	CYP2A6 (8.9kb 3')	G	C	1.20302e-26	0.649518	0.0575308	0.985734	60.0799	231.248	249.672	541	0.324776	CYP2A7, CYP2T1P, C19orf54, CTC-490E21.11	Cis, Trans
	19	19:41339896	rs12459249	CYP2A6 (9.5kb 3')	T	C	1.25721e-26	0.651956	0.0577712	0.980231	59.602	231.428	249.97	541	0.324059	CYP2A7, CYP2T1P, C19orf54, CTC-490E21.11	Cis
	19	19:41347998	rs60446182	CYP2A6 (1.4kb 3')	A	G	1.69672e-22	0.572753	0.0560585	1	144	277	120	541	0.477819	rsID not found in GTEx	Cis
	19	19:41346768	rs2316205	CYP2A6 (2.7kb 3')	T	C	1.9376e-22	0.58364	0.0572103	0.975424	144.293	280.998	115.709	541	0.473582	EGLN2, CTC-490E21.11	Cis
	19	19:41341229	rs12461964	CYP2A6 (8.2kb 3')	A	G	3.38583e-22	0.573287	0.0565555	0.996083	140.948	280.954	119.098	541	0.479806	rsID not found in GTEx	Cis
	19	19:41357910	rs57837628	CYP2A6 (1.6kb 5')	A	G	2.54269e-21	0.564825	0.0570541	0.945801	147.015	268.803	125.182	541	0.479821	CYP2A6 (liver, lung), EGLN2, CTC-490E21.11	Cis, Trans
	19	19:41370338	rs12461383	CYP2A7 (11.0kb 3')	C	G	1.61834e-20	0.544493	0.0562554	0.972721	141.562	267.485	131.952	541	0.491118	CYP2A6 (liver), CYP2A7, EGLN2, CTC-490E21.11	Cis, Trans
	19	19:41366928	rs8102900	CYP2A6 (10.6kb 5')	G	A	3.13645e-17	0.502268	0.0574913	0.994508	76.082	232.121	232.797	541	0.355162	CYP2A6 (ovary), CYP2A7, CYP2G1P, CYP2T1P, EGLN2, COQ8B, C19orf54, CTC-490E21.10, CTC-490E21.11	None
	19	19:41366134	rs1496402	CYP2A6 (9.8kb 5')	T	A	3.32725e-17	0.500618	0.0573526	1	76	232	233	541	0.354898	CYP2A6 (ovary), CYP2A7, CYP2G1P, CYP2T1P, EGLN2, C19orf54, CTC-490E21.11	None
	19	19:41367769	rs12610432	CYP2A6 (11.4kb 5')	T	C	2.25316e-15	0.50768	0.0621359	0.988661	47.842	197.694	295.464	541	0.271144	CYP2A6 (ovary), CYP2A7, CYP2G1P, CYP2T1P, C19orf54, COQ8B, CTC-490E21.11	None
	19	19:41363765	rs8102683	CYP2A6 (7.4kb 5')	T	C	2.55541e-15	0.503709	0.0617792	1	48	197	296	541	0.270795	CYP2A6 (ovary), CYP2A7, CYP2G1P, CYP2T1P, C19orf54, COQ8B, CTC-490E21.11	None
	19	19:41363898	rs8105704	CYP2A6 (7.5kb 5')	T	C	2.55541e-15	0.503709	0.0617792	1	48	197	296	541	0.270795	CYP2A6 (ovary), CYP2A7, CYP2G1P, CYP2T1P, C19orf54, COQ8B, CTC-490E21.11	None
	19	19:41362898	rs10404667	CYP2A6 (6.5kb 5')	T	C	9.21765e-15	0.496147	0.0621934	0.997141	47.12	195.264	298.616	541	0.267564	CYP2A6 (ovary), CYP2A7, CYP2G1P, CYP2T1P, C19orf54, COQ8B, CTC-490E21.11	None
	19	19:41356281	rs1137115	CYP2A6 (synonymous)	T	C	2.05968e-14	0.501098	0.0637065	0.915657	52.2896	205.503	283.207	541	0.286583	CYP2A6 (ovary), CYP2A7, CYP2G1P, CYP2T1P, C19orf54, COQ8B, CTC-490E21.11	None
	19	19:41363301	rs4001921	CYP2A6 (6.9kb 5')	C	T	2.07329e-14	0.487278	0.0619567	0.929697	58.475	211.817	270.708	541	0.303851	rsID not found in GTEx	None
	19	19:41333284	rs11878604	CYP2A6 (16.2kb 3')	T	C	6.45076e-14	-0.844782	0.109642	0.985598	467.228	69.6532	4.11897	541	0.0719881	CYP2A6 (adrenal gland), CYP2G1P	None
	19	19:41335066	rs7255471	CYP2A6 (14.4kb 3')	C	T	1.11613e-13	0.464716	0.060932	0.990938	237.499	236.453	67.048	541	0.342467	CYP2B7P, EGLN2, COQ8B, C19orf54, CTC-490E21.11	Cis
	19	19:41354712	rs8192725	CYP2A6 (intron)	A	G	2.74827e-13	0.486751	0.0649259	0.890217	52.8756	211.472	276.652	541	0.293182	CYP2A7, CYP2T1P, COQ8B, C19orf54, CTC-490E21.11	None
	19	19:41343700	rs76112798	CYP2A6 (5.7kb 3')	C	T	3.07205e-13	-0.899329	0.120217	0.998864	481.038	56.962	3	541	0.0581904	CYP2A6 (adrenal gland), CYP2A7, CYP2G1P, EGLN2, ITPKC, CTC-490E21.11	None
	19	19:41356379	rs28399433	CYP2A6 (0.02kb 5')	A	C	6.1242e-13	-0.909717	0.123266	0.992605	481.848	56.778	2.374	541	0.0568632	CYP2A6 (adrenal gland), CYP2A7, CYP2G1P, EGLN2, CTC-490E21.11	None
	19	19:41370132	rs111272925	CYP2A7 (11.2kb 3')	C	T	9.35174e-13	-0.909239	0.12425	0.986992	486.778	50.665	3.557	541	0.0534002	rsID not found in GTEx	None
	19	19:41354496	rs8192726	CYP2A6 (intron)	C	A	1.07999e-12	-0.910623	0.124803	0.984679	482.55	56.2019	2.248	541	0.0560979	CYP2A6 (adrenal gland), CYP2A7, CYP2G1P, EGLN2	None
	19	19:41334199	rs11881918	CYP2A6 (15.2kb 3')	G	A	1.41765e-12	-0.806108	0.111093	0.999957	469.997	67.003	4	541	0.0693189	CYP2A6 (adrenal gland), CYP2G1P, EGLN2	None
	19	19:41337923	rs11879413	CYP2A6 (11.5kb 3')	C	T	1.48776e-12	-0.801561	0.110576	1	469	68	4	541	0.0702403	CYP2A6 (adrenal gland), CYP2G1P, EGLN2	None
	19	19:41338556	rs3865453	CYP2A6 (10.9kb 3')	C	T	1.48776e-12	-0.801561	0.110576	1	469	68	4	541	0.0702403	CYP2A6 (adrenal gland), CYP2G1P, EGLN2	None
	19	19:41338835	rs2258314	CYP2A6 (10.6kb 3')	C	T	1.48776e-12	-0.801561	0.110576	1	469	68	4	541	0.0702403	rsID not found in GTEx	None
	19	19:41343698	rs12986371	CYP2A6 (5.7kb 3')	G	A	2.24184e-12	0.455199	0.0633302	1	45	200	296	541	0.268022	CYP2A7, CYP2T1P, CYP2G1P, ITPKC, COQ8B, C19orf54, CTC-490E21.11	Cis
	19	19:41372475	rs7247903	CYP2A7 (8.9kb 3')	A	G	4.83782e-12	-0.862872	0.122018	0.996942	489.021	47.133	4.846	541	0.0525185	CYP2A6 (adrenal gland), CYP2A7, CYP2G1P	None
	19	19:41346099	rs11083571	CYP2A6 (3.3kb 3')	C	T	1.01497e-11	0.451021	0.0648157	0.974525	43.4693	205.403	292.128	541	0.270186	CYP2A7, CYP2G1P, CYP2T1P, C19orf54, COQ8B, CTC-490E21.10, CTC-490E21.11	Cis
	19	19:41341589	rs7251418	CYP2A6 (7.9kb 3')	A	G	1.023e-11	0.447857	0.0643722	0.999995	42	203.001	295.999	541	0.26525	CYP2A7, CYP2G1P, CYP2T1P, ITPKC, C19orf54, COQ8B, CTC-490E21.10, CTC-490E21.11	Cis
	19	19:41344368	rs4343391	CYP2A6 (5.1kb 3')	G	C	1.05896e-11	0.449204	0.0646152	0.987349	42.664	204.304	294.032	541	0.267682	CYP2A7, CYP2G1P, CYP2T1P, ITPKC, C19orf54, COQ8B, CTC-490E21.10, CTC-490E21.11	Cis
	19	19:41336950	rs10408411	CYP2A6 (12.5kb 3')	T	C	8.25166e-11	0.451755	0.0681367	0.960957	34.8948	197.567	308.538	541	0.247095	CYP2A7, CYP2G1P, CYP2T1P, ITPKC, C19orf54, COQ8B, CTC-490E21.10, CTC-490E21.11	None
	19	19:41375030	rs59586387	CYP2A7 (6.3kb 3')	C	G	2.55389e-10	-0.822035	0.127496	0.969938	487.986	49.448	3.566	541	0.0522921	CYP2A6 (adrenal gland), CYP2A7, CYP2G1P, ITPKC	None
	19	19:41371480	rs117824460	CYP2A7 (9.9kb 3')	A	G	3.40663e-10	-0.813187	0.127055	0.716955	457.422	80.5315	3.04662	541	0.0800599	CYP2A7	None
	19	19:41334371	rs2644891	CYP2A6 (15.1kb 3')	T	C	7.97452e-10	0.391557	0.0625575	0.954618	60.2302	226.544	254.225	541	0.320707	CYP2A7, CYP2G1P, CYP2T1P, EGLN2, ITPKC, COQ8B, C19orf54, CTC-490E21.11	Cis
	19	19:41357795	rs111822043	CYP2A6 (1.4kb 5')	T	A	1.19776e-09	0.450772	0.0728141	0.915918	303.955	206.832	30.2125	541	0.247003	CYP2B7P, EGLN2, COQ8B, C19orf54, CTC-490E21.11	Cis
	19	19:41331563	rs2604903	CYP2F1P; 17.2kb 3' of EGLN2	C	T	1.70024e-09	0.389506	0.0635276	0.931785	59.024	224.86	257.116	541	0.31692	rsID not found in GTEx	Cis
	19	19:41338988	rs2258380	CYP2A6 (10.5kb 3')	C	G	2.05275e-09	0.430082	0.0705152	0.990022	294.616	217.916	28.468	541	0.254022	CYP2B7P, EGLN2, ITPKC, COQ8B, C19orf54, CTC-490E21.11	Cis, Trans
	19	19:41355195	rs7250713	CYP2A6	G	C	2.28256e-09	0.378931	0.0623142	0.918539	126.287	279.794	134.919	541	0.492022	CYP2A7, CYP2G1P, CYP2B7P, EGLN2, C19orf54, COQ8B, CTC-490E21.11	Cis
	19	19:41375102	rs4570984	CYP2A7 (6.2kb 3')	T	C	3.97799e-09	0.404965	0.0676622	0.883284	48.501	220.819	271.68	541	0.293735	rsID not found in GTEx	None
	19	19:41454470	rs4802099	CYP2B7P1 (intron)	G	A	2.65938e-08	-0.327221	0.0579451	0.99998	242.999	217.003	80.998	541	0.350276	CYP2B6, CYP2B7P	Cis
	19	19:41461318	rs11673582	CYP2B7P1 (4.8kb 3')	G	A	2.70099e-08	-0.32721	0.0579721	0.999508	242.928	217.125	80.947	541	0.350295	CYP2B6, CYP2B7P	Cis
	19	19:41373573	rs111867898	CYP2A7 (7.8kb 3')	T	C	2.72795e-08	0.40737	0.0721974	0.915391	297.724	210.247	33.0288	541	0.255365	CYP2B7P, EGLN2, C19orf54, COQ8B, CTC-490E21.11	None
	19	19:41463215	rs2316319	CYP2B7P1 (6.7kb 3')	G	C	2.96075e-08	-0.326924	0.0580942	0.99876	242.073	218.23	80.697	541	0.350854	CYP2B6, CYP2B7P	Cis
	19	19:41326426	rs4803373	CYP2F1P; 12.1kb 3' of EGLN2	C	G	3.24951e-08	0.345713	0.0616195	0.977581	82.257	270.309	188.434	541	0.40187	CYP2B7P, CYP2T1P, EGLN2, RAB4B, C19orf54, CTC-490E21.11	Cis, Trans
	19	19:41476707	rs59300404	CYP2B6 (20.4kb 5')	C	T	3.92426e-08	-0.326048	0.0584757	0.999324	240.853	221.156	78.991	541	0.350405	CYP2B6, CYP2B7P	Cis
	19	19:41476740	rs57755489	CYP2B6 (20.4kb 5')	G	A	3.92906e-08	-0.326039	0.0584765	0.999312	240.849	221.161	78.99	541	0.350408	CYP2B6, CYP2B7P	Cis
	19	19:41336556	rs55978439	CYP2A6 (12.9kb 3')	T	A	4.0377e-08	0.39398	0.0707258	0.998392	306.914	206.836	27.25	541	0.24153	CYP2B7P, EGLN2, ITPKC, C19orf54, COQ8B, CTC-490E21.11	Cis, Trans
	19	19:41479309	rs1104854	CYP2B6 (17.8kb 5')	C	T	4.06625e-08	-0.325553	0.0584556	0.999988	240.998	221.003	78.999	541	0.350278	CYP2B6, CYP2B7P	Cis
	19	19:41479051	rs882808	CYP2B6 (18.1kb 5')	G	A	4.06655e-08	-0.325553	0.0584558	0.999984	240.997	221.004	78.999	541	0.350279	CYP2B6, CYP2B7P	Cis
	19	19:41469279	rs12978065	CYP2B7P1 (12.7kb 3')	G	A	4.07248e-08	-0.325555	0.058459	0.999893	240.975	221.023	79.002	541	0.350302	CYP2B6, CYP2B7P	Cis
	19	19:41480217	rs11667025	CYP2B6 (16.9kb 5')	G	C	4.24951e-08	-0.325322	0.0584998	0.998745	240.835	221.171	78.994	541	0.350424	CYP2B6, CYP2B7P	Cis

## Sheet: S2C_AA_females_mainmodel
Notes	chr	chr:position	rsid	Mapped Gene	Ref_Allele	Effect_Allele	Meta_pvalue	Meta_beta	Meta_se	Q	P_heterogeneity	I2	PNAT2_pvalue	PNAT2_beta	PNAT2_se	PNAT2_info	KIS3_pvalue	KIS3_beta	KIS3_se	KIS3_info	eQTL (from GTEx, version 8)	meQTL (from mQTLdb)
1st indep. signal on chr 19	19	19:41333284	rs11878604	16kb 3' of CYP2A6	T	C	6.57668e-26	-0.71119	0.067567	0.0604955	0.805715	0	5.54084e-10	-0.691148	0.105854	0.975001	5.30991e-15	-0.72497	0.0877738	0.930196	CYP2A6 (adrenal gland), CYP2G1P	None
2nd indep. signal on chr 19	19	19:41352257	no rsID	CYP2A6 (intronic)	GT	G	2.11529e-25	-0.68564	0.0658312	0.000959608	0.975287	0	2.9035e-09	-0.68292	0.109747	0.899536	2.83387e-15	-0.687169	0.0822771	0.923598
	19	19:41341750	rs7251570	7.7kb 3' of CYP2A6	A	G	3.93744e-25	0.61595	0.0594786	1.72303e-05	0.996688	0	2.43786e-10	0.616243	0.0922797	0.988041	5.3242e-14	0.615742	0.077794	0.983583	CYP2A7, CYP2T1P, C19orf54, CTC-490E21.11	None
	19	19:41342459	rs3865454	7kb 3' of CYP2A6	T	G	3.97457e-25	0.615381	0.0594288	1.89374e-06	0.998902	0	2.59342e-10	0.615284	0.0922901	0.989371	5.04282e-14	0.61545	0.0776765	0.983414	CYP2A7, CYP2T1P, C19orf54, CTC-490E21.11	None
	19	19:41340983	rs11667314	8.5kb 3' of CYP2A6	T	C	5.01435e-25	0.616517	0.0596667	0.00142641	0.969873	0	2.37107e-10	0.619194	0.0926523	0.981375	6.68325e-14	0.61462	0.0779919	0.97954	CYP2A7, CYP2T1P, C19orf54, CTC-490E21.11	Cis
	19	19:41340321	rs11083569	9.1kb 3' of CYP2A6	C	G	1.15532e-24	0.617365	0.0602171	0.00785672	0.92937	0	2.49327e-10	0.6237	0.0934529	0.969032	1.2671e-13	0.612868	0.0787436	0.967012	CYP2A7, CYP2T1P, C19orf54, CTC-490E21.11	None
	19	19:41339896	rs12459249	9.5kb 3' of CYP2A6	T	C	2.04455e-24	0.617047	0.0605125	0.0084728	0.92666	0	2.9992e-10	0.623658	0.0939154	0.963985	1.69114e-13	0.612354	0.0791274	0.961339	CYP2A7, CYP2T1P, C19orf54, CTC-490E21.11	Cis
	19	19:41353338	rs56267346	CYP2A6 (intronic)	A	G	1.97601e-22	-0.608467	0.0624516	0.354424	0.55162	0	5.58329e-10	-0.655251	0.100378	0.972304	3.65747e-12	-0.57892	0.0797709	0.968889	RAB4B, EGLN2, ITPKC, CTC-490E21.11	Cis, Trans
	19	19:41344101	rs11672809	5.3kb 3' of CYP2A6	T	C	3.26158e-16	0.555721	0.068076	0.207728	0.648554	0	2.47651e-08	0.590056	0.101536	0.964733	2.25477e-08	0.527683	0.0917536	0.980308	CYP2A7, BCKDHA, PLD3, CTC-490E21.11	Cis, Trans
	19	19:41353107	rs56113850	CYP2A6 (intronic)	T	C	1.45538e-15	0.488862	0.0612558	0.958216	0.327637	0	1.63416e-08	0.559985	0.0950332	0.963803	9.72274e-08	0.438309	0.0801207	0.95809	CYP2A6 (in ovary, lung, and liver), CYP2A7, CYP2G1P, CYP2T1P, EGLN2, RAB4B, CTC-490E21.11	Cis, Trans
	19	19:41331209	rs111825958	17kb 3' of EGLN2	C	A	3.23251e-15	-0.741824	0.0941212	0.978397	0.322595	0	2.44009e-05	-0.631387	0.146029	0.999153	1.34985e-10	-0.820307	0.123103	0.901965	ITPKC	None
	19	19:41361350	rs145465996	5kb 5' of CYP2A6	A	G	3.73951e-15	-0.720027	0.0915674	0.063035	0.801762	0	1.21693e-05	-0.689099	0.153492	0.989642	4.41292e-10	-0.737116	0.114093	0.986013	NUMBL	None
	19	19:41371110	rs6508949	10kb 3' of CYP2A7	C	A	5.65345e-15	-0.462015	0.0591459	1.61004	0.204487	37.8896	2.75618e-08	-0.558768	0.096501	0.975966	1.43129e-07	-0.403802	0.0748534	0.97888	CTC-490E21.11	Cis
	19	19:41361027	rs145638254	4.7kb 5' of CYP2A6	G	A	1.50802e-14	-0.628783	0.0817999	0.113378	0.73633	0	1.90055e-05	-0.59255	0.135169	0.998858	9.69756e-10	-0.649721	0.102751	0.996023	None	None
	19	19:41361808	rs111645190	5.5kb 5' of CYP2A6	G	A	1.54422e-14	-0.629934	0.0819819	0.113284	0.736436	0	1.86203e-05	-0.593714	0.135283	0.997609	1.00974e-09	-0.650955	0.103062	0.993011	CYP2A6 (adipose- subcutaneous)	None
	19	19:41338761	rs11667982	11kb 3' of CYP2A6	G	A	1.54935e-14	0.476707	0.0620439	0.00669325	0.934796	0	1.69103e-06	0.482893	0.0978063	0.959445	1.08519e-08	0.472542	0.0802594	0.956653	RAB4B, CTC-490E21.11	Cis
	19	19:41357794	rs373341882	1.4 kb 5' of CYP2A6	A	G	1.6332e-14	-0.625879	0.0815303	0.174737	0.675935	0	2.43961e-05	-0.581204	0.134421	0.997909	8.00349e-10	-0.651878	0.102546	0.990529	CYP2A7, CYP2G1P	None
	19	19:41356751	rs10418304	398bp 5' of CYP2A6	A	G	1.79406e-14	-0.624564	0.0814869	0.164821	0.684756	0	2.42197e-05	-0.581191	0.134364	0.99994	8.79564e-10	-0.649797	0.102485	0.998737	CYP2A6 (adipose- subcutaneous)	None
	19	19:41358921	rs569401117	2.6 kb 5' of CYP2A6	T	C	2.41779e-14	-0.64154	0.0841231	0.133162	0.715176	0	1.87255e-05	-0.601984	0.13721	0.994444	1.4809e-09	-0.665363	0.106484	0.968088	None	None
	19	19:41343698	rs12986371	5.7kb 3' of CYP2A6	G	A	5.94368e-14	0.513083	0.0683262	0.114043	0.735587	0	4.1003e-06	0.544245	0.114818	0.999914	1.44862e-08	0.495998	0.0850184	0.999615	CYP2A7, CYP2G1P, CYP2T1P, ITPKC, C19orf54, COQ8B, CTC-490E21.11	Cis
	19	19:41351267	rs28399454	CYP2A6 (missense)	C	T	1.48458e-13	-0.71054	0.0961679	0.179921	0.671441	0	6.48217e-05	-0.655945	0.160668	0.989593	2.26586e-09	-0.741018	0.120047	0.994016	NUMBL	None
	19	19:41355008	rs114114578	CYP2A6 (intronic)	A	C	1.50651e-13	-0.708454	0.0959109	0.190932	0.662142	0	6.22811e-05	-0.652769	0.159497	0.989559	2.37096e-09	-0.739995	0.120039	0.991613	NUMBL	None
	19	19:41351843	rs72549444	CYP2A6 (intronic)	G	A	2.55936e-13	-0.634042	0.086668	0.127814	0.72071	0	4.81045e-05	-0.593487	0.142757	0.983875	4.98892e-09	-0.657715	0.109068	0.988516	rsID not found in GTEx	None
	19	19:41350507	rs56164728	CYP2A6 (intronic)	T	C	2.67669e-13	-0.630405	0.0862419	0.166931	0.682854	0	4.5164e-05	-0.585222	0.140241	0.999677	5.41424e-09	-0.657884	0.109366	0.996668	CYP2A6 (adipose- subcutaneous)	None
	19	19:41351169	rs4803380	CYP2A6 (intronic)	C	T	2.81651e-13	-0.631538	0.0864779	0.101878	0.749587	0	4.39585e-05	-0.595407	0.142452	0.985218	5.98809e-09	-0.652625	0.108825	0.993363	CYP2A7, CYP2B7P, CYP2G1P	None
	19	19:41374827	rs61474876	6.5kb 3' of CYP2A7	G	A	3.65641e-13	0.572932	0.0788325	0.747426	0.387293	0	7.90594e-08	0.646278	0.115811	0.922675	3.4276e-06	0.509603	0.107612	0.941298	rsID not found in GTEx	None
	19	19:41351614	rs55971367	CYP2A6 (intronic)	G	A	5.76016e-13	0.571052	0.0792463	0.703702	0.401542	0	1.05096e-07	0.642497	0.116334	0.930435	3.95659e-06	0.509197	0.108245	0.940555	CYP2A6 (ovary), CYP2A7, PLD3, CTC-490E21.11	Cis, Trans
	19	19:41355713	rs28399439	CYP2A6 (intronic)	AC	A	8.88805e-13	-0.629906	0.0881392	0.0389318	0.843584	0	3.95513e-05	-0.607336	0.144404	0.98672	1.91819e-08	-0.643306	0.11127	0.989452	CYP2A6 (adipose- subcutaneous)	None
	19	19:41369634	rs4001920	12kb 3' of CYP2A7	C	A	9.63685e-13	0.567324	0.0795062	1.13833	0.286005	12.1521	5.30318e-08	0.657732	0.116196	0.921425	1.10678e-05	0.487733	0.109024	0.935091	rsID not found in GTEx	Cis, Trans
	19	19:41340937	rs28450491	8.5kb 3' of CYP2A6	G	C	1.14696e-12	0.474587	0.0667342	0.860541	0.353587	0	1.40379e-07	0.542871	0.0993566	0.965229	5.15678e-06	0.418463	0.090077	0.995407	CYP2A7, PLD3, CTC-490E21.11	Cis, Trans
	19	19:41340579	rs12327581	8.9kb 3' of CYP2A6	T	C	1.29e-12	0.475214	0.0669752	0.798013	0.371688	0	1.59794e-07	0.540929	0.0994843	0.963911	5.16652e-06	0.420742	0.0905758	0.987611	CYP2A7, PLD3, CTC-490E21.11	Cis, Trans
	19	19:41354553	rs28399441	CYP2A6 (synonymous)	C	T	1.39398e-12	-0.617371	0.0871421	0.104754	0.746197	0	6.34896e-05	-0.581028	0.142135	0.991762	1.78122e-08	-0.639259	0.110305	0.997826	CYP2A6 (adipose- subcutaneous)	None
	19	19:41355419	rs55768417	CYP2A6 (intronic)	A	G	1.47021e-12	-0.616038	0.0870446	0.0862919	0.768945	0	5.85981e-05	-0.583102	0.141943	0.99234	2.03377e-08	-0.635889	0.110197	0.99466	CYP2A6 (adipose- subcutaneous)	None
	19	19:41355919	rs28399438	CYP2A6 (intronic)	A	C	2.02049e-12	-0.615286	0.0874848	0.0760385	0.782739	0	6.36667e-05	-0.584123	0.142917	0.993735	2.51862e-08	-0.633961	0.110635	0.995664	CYP2A6 (adipose- subcutaneous)	None
	19	19:41356123	rs8192722	CYP2A6 (intronic)	G	A	2.11683e-12	-0.61433	0.0874296	0.0689982	0.792801	0	6.22598e-05	-0.584655	0.142851	0.994164	2.69271e-08	-0.632103	0.110554	0.997902	CYP2A6 (adipose- subcutaneous)	None
	19	19:41338712	rs66889044	11kb 3' of CYP2A6	C	T	3.07662e-12	0.419301	0.060122	0.0292082	0.864299	0	1.13066e-05	0.432064	0.0958709	0.962228	2.02938e-07	0.411029	0.0771856	0.963646	CYP2B7P, EGLN2, C19orf54, COQ8B, CTC-490E21.11	None
	19	19:41350615	rs28399462	CYP2A6 (synonymous)	G	A	6.26137e-12	-0.591893	0.0861114	0.678912	0.409961	0	0.000518758	-0.499389	0.141489	0.987052	7.51389e-09	-0.646315	0.108525	0.986013	CYP2A7, CYP2B7P, CYP2G1P	None
	19	19:41337015	rs10406996	12kb 3' of CYP2A6	C	T	9.16039e-12	0.461372	0.0676586	1.17362	0.278658	14.7939	1.66597e-07	0.540499	0.0995619	0.981202	2.69492e-05	0.393475	0.092226	0.979894	CYP2A7, CYP2G1P, BCKDHA, CTC-490E21.11	Cis, Trans
	19	19:41362173	rs10422346	5.8kb 5' of CYP2A6	C	T	1.02124e-11	-0.536464	0.0788514	0.00858798	0.926165	0	4.4608e-05	-0.527324	0.126273	0.999194	1.60553e-07	-0.542306	0.100954	0.998848	CYP2A6 (adipose- subcutaneous), CYP2F2P	None
	19	19:41343745	rs191915279	5.7kb 3' of CYP2A6	G	A	1.37267e-11	-0.724645	0.107184	0.0437491	0.834321	0	3.30951e-05	-0.698576	0.164386	0.988253	2.77612e-07	-0.743925	0.141367	0.966164	NUMBL	None
	19	19:41343749	rs140980078	5.7kb 3' of CYP2A6	C	T	1.56297e-11	-0.660341	0.0979454	0.393792	0.530313	0	0.000362588	-0.580901	0.160059	0.98883	2.71116e-08	-0.707896	0.123839	0.966454	CYP2B7P	None
	19	19:41343237	rs7252302	6.2kb 3' of CYP2A6	G	A	1.99149e-11	0.418835	0.0624507	1.23158	0.267099	18.8038	4.93223e-07	0.499865	0.09608	0.95866	1.69508e-05	0.359557	0.0821778	0.982718	CYP2G1P, CTC-490E21.11	Cis, Trans
	19	19:41333251	rs2644890	16kb 3' of CYP2A6	C	T	2.0935e-11	0.453475	0.0676894	0.890945	0.345221	0	4.59963e-07	0.523349	0.100309	0.997977	2.26865e-05	0.395053	0.0917209	0.999948	CYP2A7, CYP2G1P, BCKDHA, CTC-490E21.11	Cis, Trans
	19	19:41340842	rs34945948	8.6kb 3' of CYP2A6	A	G	2.09698e-11	0.420379	0.0627515	1.36868	0.242039	26.9367	4.07446e-07	0.506232	0.0965559	0.958325	2.04828e-05	0.357603	0.0825655	0.982562	CYP2G1P, CTC-490E21.11	None
	19	19:41366202	rs72225830	9.9kb 5' of CYP2A6	CAG	C	2.30847e-11	-0.532267	0.0796206	0.00685738	0.934003	0	6.34658e-05	-0.52395	0.12817	0.983335	2.41805e-07	-0.537494	0.101603	0.988345	CYP2A6 (adipose- subcutaneous), CYP2F2P	None
	19	19:41336877	rs7248461	13kb 3' of CYP2A6	A	G	3.02168e-11	0.449814	0.067687	0.87413	0.349814	0	5.19227e-07	0.518463	0.0998636	0.983819	2.8585e-05	0.391476	0.0920596	0.982791	CYP2A7, CYP2G1P, BCKDHA, CTC-490E21.11	Cis, Trans
	19	19:41338183	rs8107294	11kb 3' of CYP2A6	C	T	3.43766e-11	0.444498	0.067079	0.783603	0.376042	0	8.41184e-07	0.510537	0.100325	0.970572	2.00936e-05	0.391107	0.0902075	0.976095	CYP2A7, CYP2G1P, CTC-490E21.11	Cis, Trans
	19	19:41374785	rs2644893	6.6kb 3' of CYP2A7	T	C	4.52616e-11	0.5066	0.0769237	1.12399	0.289062	11.031	5.00225e-07	0.596956	0.114808	0.920289	3.89076e-05	0.432992	0.103623	0.93903	CYP2A6 (ovary), CYP2A7, PLD3, CTC-490E21.11	Cis
	19	19:41368712	rs71777371	12kb 5' of CYP2A6	G	G	8.26074e-11	-0.523691	0.0806202	0.0198467	0.887966	0	0.000124081	-0.509315	0.130049	0.973283	4.0805e-07	-0.532664	0.102745	0.98017	CYP2A6 (adipose- subcutaneous), CYP2F2P	None
	19	19:41375435	rs35004228	5.9kb 3' of CYP2A7	C	T	9.96018e-11	0.50138	0.0775224	1.31456	0.251571	23.9289	5.66073e-07	0.600404	0.116056	0.910497	6.66015e-05	0.4216	0.104171	0.930613	CYP2A6 (ovary), CYP2A7, CTC-490E21.11	Cis
	19	19:41336950	rs10408411	12kb 3' of CYP2A6	T	C	1.01395e-10	0.485692	0.0751281	0.00341679	0.953388	0	0.000162072	0.491739	0.127846	0.957848	3.84407e-07	0.482503	0.0928518	0.935321	CYP2A7, CYP2T1P, CYP2G1P, ITPKC, C19orf54, COQ8B, CTC-490E21.11	None
	19	19:41374033	rs6508950	7.3kb 3' of CYP2A7	C	T	2.26873e-10	-0.422765	0.0666616	0.161677	0.687617	0	0.000632755	-0.386882	0.111389	0.99585	2.06722e-07	-0.442787	0.0832069	0.998478	CYP2G1P, CYP2F2P, CTC-490E21.11	Cis, Trans
	19	19:41348062	rs4001926	1.4kb 3' of CYP2A6	T	C	4.8355e-10	0.442113	0.0710295	0.784896	0.375648	0	2.04289e-05	0.529084	0.12117	0.979711	8.89286e-06	0.396581	0.0876725	0.964772	CYP2A7, CYP2T1P, CYP2G1P, ITPKC, COQ8B, C19orf54, CTC-490E21.10, CTC-490E21.11	None
	19	19:41348054	rs4483959	1.4kb 3' of CYP2A6	A	T	4.97659e-10	0.441965	0.0710572	0.786789	0.375073	0	2.05436e-05	0.529057	0.121201	0.979346	9.07933e-06	0.396351	0.0877129	0.964494	CYP2A7, CYP2T1P, CYP2G1P, ITPKC, COQ8B, C19orf54, CTC-490E21.10, CTC-490E21.11	None
	19	19:41346099	rs11083571	3.3kb 3' of CYP2A6	C	T	1.54444e-09	0.431551	0.0714529	1.00119	0.317022	0.119112	2.04025e-05	0.529606	0.12128	0.98082	2.43281e-05	0.379421	0.0884298	0.971916	CYP2A7, CYP2T1P, CYP2G1P, ITPKC, COQ8B, C19orf54, CTC-490E21.10, CTC-490E21.11	Cis
	19	19:41326518	rs8100454	12kb 3' of EGLN2	A	G	2.92171e-09	0.45828	0.0772042	1.66364	0.197112	39.8909	2.27444e-06	0.57257	0.117525	0.955777	0.000337414	0.371517	0.102398	0.932379	CYP2T1P, CCD97, CTC-490E21.11	None
	19	19:41354942	rs201245811	CYP2A6 (intronic)	G	A	4.38377e-09	0.366761	0.062491	2.84704	0.0915421	64.8758	8.33383e-07	0.490504	0.0963507	0.904395	0.000845515	0.276913	0.082101	0.933271	rsID not found in GTEx	None
	19	19:41354941	rs200110220	CYP2A6 (intronic)	A	G	4.3972e-09	0.366737	0.0624923	2.85128	0.0913015	64.928	8.31515e-07	0.490585	0.0963575	0.904315	0.000848426	0.276828	0.0820997	0.933313	rsID not found in GTEx	None
	19	19:41412095	rs4803401	23kb 5' of CYP2A7	G	C	4.68864e-09	0.38827	0.0662819	0.267818	0.604799	0	3.69363e-05	0.427945	0.101345	0.897557	5.53331e-05	0.358614	0.0876193	0.876374	CYP2A7, CYP2A7P1, CYP2B7P, CYP2G1P, EGLN2	Cis, Trans
Only indep. signal on chr 12	12	12:127725101	rs12425845	1030kb 5' of TMEM132C	T	C	5.01627e-09	0.640876	0.109615	0.374427	0.540601	0	7.09132e-05	0.727643	0.179226	0.995146	2.87052e-05	0.589026	0.138548	0.990822	None	Trans
	19	19:41373775	no rsID	7.6kb 3' of CYP2A7	G	GATCCTCCCACCTC	7.4838e-09	-0.507908	0.087878	0.051462	0.820538	0	0.000902837	-0.482293	0.143081	0.965436	4.02342e-06	-0.523423	0.111356	0.95329
	19	19:41381334	rs56097499	9bp 3' of CYP2A7	G	A	7.81591e-09	0.435373	0.0754234	0.00821124	0.927798	0	0.000222239	0.443584	0.1179	0.94909	1.67079e-05	0.429684	0.0981302	0.954654	CYP2A6 (ovary), CYP2A7, CYP2B7P, CYP2G1P, CTC-490E21.11	Cis
	19	19:41359996	rs3875149	3.6kb 5' of CYP2A6	A	G	8.08885e-09	0.35157	0.0609666	0.0055888	0.940407	0	0.000465654	0.345913	0.0971714	0.988258	8.36507e-06	0.355242	0.0782941	0.989079	CYP2A6 (ovary), CYP2A7, CYP2G1P, CYP2T1P, EGLN2, CTC-490E21.10, CTC-490E21.11, COQ8B, C19orf54	None
	19	19:41407874	rs73931391	19kb 5' of CYP2A7	A	G	8.24534e-09	-0.674183	0.116977	1.77005	0.183376	43.5043	1.20613e-06	-0.830317	0.165699	0.993555	0.00184815	-0.519055	0.165164	0.999419	CYP2A7, CYP2B7P, CYP2G1P	Cis, Trans
	19	19:41366928	rs8102900	11kb 5' of CYP2A6	G	A	1.08936e-08	0.348993	0.0610533	0.0619145	0.803495	0	0.000844377	0.330118	0.0973728	0.983287	6.0783e-06	0.36122	0.0783725	0.989655	CYP2A6 (ovary), CYP2A7, CYP2G1P, CYP2T1P, EGLN2, CTC-490E21.10, CTC-490E21.11, COQ8B, C19orf54	None
	19	19:41344368	rs4343391	5.1kb 3' of CYP2A6	G	C	1.21196e-08	0.403138	0.0707504	1.71436	0.190421	41.6692	1.87487e-05	0.532145	0.121299	0.966407	0.000137394	0.336619	0.0871014	0.969802	CYP2A7, CYP2G1P, CYP2T1P, ITPKC, CTC-490E21.10, CTC-490E21.11, COQ8B, C19orf54	Cis
	19	19:41343871	rs11668399	5.6kb 3' of CYP2A6	C	G	1.27897e-08	0.419296	0.0737048	1.72843	0.188612	42.1439	1.44147e-05	0.54961	0.123521	0.994198	0.000190054	0.347243	0.0918479	0.984379	CYP2A7, CYP2G1P, CYP2T1P, ITPKC, CTC-490E21.10, CTC-490E21.11, COQ8B, C19orf54	Cis
	19	19:41351563	rs144437384	CYP2A6 (intronic)	G	A	2.10066e-08	-0.748568	0.133589	0.761129	0.382975	0	0.00409912	-0.607984	0.209315	0.992122	1.83477e-06	-0.845188	0.173526	0.947856	None	None
	19	19:41395762	rs28463685	968bp 5' of CYP2G1P	G	A	2.81176e-08	0.487523	0.0877982	0.233688	0.628803	0	2.46784e-05	0.528724	0.122362	0.999021	0.000499752	0.443801	0.126051	0.993451	C19orf54	None
	19	19:41376777	rs12151196	4.6kb 3' of CYP2A7	A	G	3.01056e-08	0.40777	0.0735938	0.012199	0.912053	0	0.000385639	0.417618	0.115611	0.971711	3.51631e-05	0.401061	0.0954247	0.973977	CYP2A6 (ovary), CYP2A7, CYP2A7P1, CYP2G1P, CYP2B7P, CTC-490E21.11	Cis
	19	19:41392496	no rsID	3.8kb 5' of CYP2A7	A	AT	3.38839e-08	0.392613	0.0711244	0.136383	0.711904	0	0.000117904	0.422374	0.107486	0.935042	0.000122345	0.369431	0.0948627	0.886626
	19	19:41419294	rs76935404	31kb 5' of CYP2A7	C	T	3.90471e-08	0.446625	0.0812769	0.125891	0.722731	0	0.000210443	0.481469	0.127475	0.760677	7.82711e-05	0.422758	0.105503	0.821214	CYP2A7, CYP2B7P, SERTAD1, AC006129.1	Cis

## Sheet: S2D_AA_males_mainmodel
Notes	chr	chr:position	rsid	Mapped Gene	Ref_Allele	Effect_Allele	Meta_pvalue	Meta_beta	Meta_se	Q	P_heterogeneity	I2	PNAT2_pvalue	PNAT2_beta	PNAT2_se	PNAT2_info	KIS3_pvalue	KIS3_beta	KIS3_se	KIS3_info	eQTL (from GTEx, version 8)	meQTL (from mQTLdb)
Only indep. signal on chr 19	19	19:41342459	rs3865454	7kb 3' of CYP2A6	T	G	1.91399e-19	0.640155	0.0709856	0.20091	0.653987	0	1.91691e-11	0.667453	0.0935313	0.979869	1.47865e-07	0.603069	0.109016	0.982003	CYP2A7, CYP2T1P, C19orf54, CTC-490E21.11	None
	19	19:41341750	rs7251570	7.7kb 3' of CYP2A6	A	G	2.13731e-19	0.639438	0.0710015	0.205765	0.650107	0	1.97363e-11	0.667065	0.0935436	0.979854	1.56946e-07	0.601891	0.109054	0.982324	CYP2A7, CYP2T1P, C19orf54, CTC-490E21.11	None
	19	19:41340983	rs11667314	8.5kb 3' of CYP2A6	T	C	2.19489e-19	0.640106	0.0710986	0.194972	0.65881	0	2.06217e-11	0.667011	0.0936364	0.977177	1.53929e-07	0.603474	0.109259	0.978301	CYP2A7, CYP2T1P, C19orf54, CTC-490E21.11	Cis
	19	19:41340321	rs11083569	9.1kb 3' of CYP2A6	C	G	2.22218e-19	0.642651	0.0713921	0.156789	0.692131	0	2.25973e-11	0.666748	0.0938094	0.971403	1.43571e-07	0.609488	0.110052	0.965306	CYP2A7, CYP2T1P, C19orf54, CTC-490E21.11	None
	19	19:41339896	rs12459249	9.5kb 3' of CYP2A6	T	C	2.42462e-19	0.639833	0.0711547	0.113792	0.735867	0	2.46224e-11	0.660068	0.0930656	0.96875	1.43736e-07	0.611361	0.110395	0.960525	CYP2A7, CYP2T1P, C19orf54, CTC-490E21.11	Cis
	19	19:41352257	no rsID	CYP2A6 (intronic)	GT	G	3.02457e-19	-0.69108	0.0770623	0.566225	0.451763	0	8.2411e-12	-0.741097	0.101768	0.905394	4.58279e-07	-0.623851	0.117987	0.892756
	19	19:41333284	rs11878604	16kb 3' of CYP2A6	T	C	5.4674e-18	-0.684834	0.0792341	0.146728	0.701682	0	6.23498e-10	-0.660596	0.1014	0.960435	6.90495e-08	-0.722839	0.126972	0.93997	CYP2A6 (adrenal gland), CYP2G1P	None
	19	19:41331209	rs111825958	17kb 3' of EGLN2	C	A	1.22821e-14	-0.80897	0.104883	1.01969	0.312594	1.93057	3.50784e-07	-0.720689	0.136541	0.995148	6.23835e-08	-0.93603	0.163808	0.933929	ITPKC	None
	19	19:41358921	rs569401117	2.6 kb 5' of CYP2A6	T	C	1.51095e-13	-0.761192	0.103056	0.473661	0.491308	0	3.67938e-07	-0.702875	0.133419	0.977279	6.15398e-07	-0.847454	0.162266	0.969147	None	None
	19	19:41343698	rs12986371	5.7kb 3' of CYP2A6	G	A	1.51976e-13	0.585594	0.0792906	0.149617	0.698902	0	2.86327e-08	0.612727	0.105865	1	9.12417e-06	0.550926	0.119667	0.999982	CYP2A7, CYP2G1P, CYP2T1P, ITPKC, C19orf54, COQ8B, CTC-490E21.11	Cis
	19	19:41353338	rs56267346	CYP2A6 (intronic)	A	G	2.98625e-13	-0.540917	0.0741489	0.189236	0.663553	0	1.48723e-08	-0.567375	0.0959021	0.969829	3.28369e-05	-0.501593	0.116918	0.948165	RAB4B, EGLN2, ITPKC, CTC-490E21.11	Cis, Trans
	19	19:41361027	rs145638254	4.7kb 5' of CYP2A6	G	A	4.25411e-13	-0.727837	0.10043	0.327784	0.566967	0	4.5637e-07	-0.68034	0.130264	0.995384	1.29402e-06	-0.797443	0.157693	0.990228	None	None
	19	19:41361808	rs111645190	5.5kb 5' of CYP2A6	G	A	4.8819e-13	-0.726403	0.100491	0.297099	0.585707	0	4.48452e-07	-0.681167	0.13033	0.995023	1.50225e-06	-0.792727	0.157812	0.992419	CYP2A6 (adipose- subcutaneous)	None
	19	19:41361350	rs145465996	5kb 5' of CYP2A6	A	G	4.90005e-13	-0.809878	0.112047	0.738693	0.39008	0	1.16023e-06	-0.730252	0.145388	0.989287	5.00132e-07	-0.926346	0.175834	0.976976	NUMBL	None
	19	19:41357794	rs373341882	1.4 kb 5' of CYP2A6	A	G	7.13818e-13	-0.72355	0.100818	0.228822	0.632399	0	4.09324e-07	-0.683995	0.130391	0.990605	2.35285e-06	-0.78235	0.158979	0.987782	CYP2A7, CYP2G1P	None
	19	19:41351169	rs4803380	CYP2A6 (intronic)	C	T	1.46792e-12	-0.778164	0.109949	0.00314971	0.955244	0	1.11417e-07	-0.773281	0.140205	0.987036	1.82678e-05	-0.785962	0.177193	0.984676	CYP2A7, CYP2B7P, CYP2G1P	None
	19	19:41356751	rs10418304	398bp 5' of CYP2A6	A	G	1.51709e-12	-0.713227	0.100839	0.158552	0.690493	0	4.56759e-07	-0.680383	0.130277	0.995509	4.21397e-06	-0.762315	0.159268	0.999807	CYP2A6 (adipose- subcutaneous)	None
	19	19:41336950	rs10408411	12kb 3' of CYP2A6	T	C	1.73675e-12	0.644744	0.0913994	0.0238023	0.877389	0	1.82375e-07	0.633475	0.117	0.949074	1.26935e-05	0.662389	0.146405	0.92627	CYP2A7, CYP2T1P, CYP2G1P, ITPKC, C19orf54, COQ8B, CTC-490E21.11	None
	19	19:41350507	rs56164728	CYP2A6 (intronic)	T	C	2.79049e-12	-0.772405	0.110535	0.0110314	0.916351	0	1.79754e-07	-0.76323	0.140887	0.999632	1.98496e-05	-0.787095	0.178268	0.999299	CYP2A6 (adipose- subcutaneous)	None
	19	19:41351843	rs72549444	CYP2A6 (intronic)	G	A	3.90884e-12	-0.76539	0.11028	0.0223128	0.881258	0	2.67281e-07	-0.752265	0.141004	0.977264	1.78176e-05	-0.786065	0.176972	0.98348	rsID not found in GTEx	None
	19	19:41374033	rs6508950	7.3kb 3' of CYP2A7	C	T	4.211e-12	-0.518784	0.0748616	0.549112	0.458681	0	3.0173e-06	-0.471853	0.098058	0.99539	1.38491e-06	-0.584356	0.115907	0.999775	CYP2G1P, CYP2F2P, CTC-490E21.11	Cis, Trans
	19	19:41350615	rs28399462	CYP2A6 (synonymous)	G	A	1.27629e-11	-0.743447	0.109794	3.14629e-05	0.995525	0	3.35256e-07	-0.742955	0.140506	0.988155	4.17204e-05	-0.744218	0.175949	0.985325	CYP2A7, CYP2B7P, CYP2G1P	None
	19	19:41355713	rs28399439	CYP2A6 (intronic)	AC	A	4.35695e-11	-0.724719	0.109949	0.250833	0.616489	0	2.18044e-06	-0.681669	0.139562	0.989524	1.69296e-05	-0.795155	0.178515	0.994917	CYP2A6 (adipose- subcutaneous)	None
	19	19:41355919	rs28399438	CYP2A6 (intronic)	A	C	4.83558e-11	-0.719025	0.109342	0.241825	0.622891	0	2.16288e-06	-0.677152	0.138586	0.996406	1.88209e-05	-0.788072	0.177962	0.997925	CYP2A6 (adipose- subcutaneous)	None
	19	19:41355419	rs55768417	CYP2A6 (intronic)	A	G	4.93455e-11	-0.72003	0.109545	0.229429	0.631948	0	2.14186e-06	-0.679105	0.138925	0.993503	1.9462e-05	-0.787304	0.17812	0.998893	CYP2A6 (adipose- subcutaneous)	None
	19	19:41356123	rs8192722	CYP2A6 (intronic)	G	A	4.99902e-11	-0.717854	0.109246	0.249179	0.617654	0	2.22262e-06	-0.675434	0.138406	0.998751	1.88079e-05	-0.78796	0.17793	0.997961	CYP2A6 (adipose- subcutaneous)	None
	19	19:41351267	rs28399454	CYP2A6 (missense)	C	T	5.41771e-11	-0.790415	0.120509	0.255911	0.612944	0	2.15542e-06	-0.743444	0.15213	0.999978	2.07827e-05	-0.869537	0.197447	0.997565	NUMBL	None
	19	19:41354553	rs28399441	CYP2A6 (synonymous)	C	T	5.58495e-11	-0.71766	0.109492	0.240635	0.623748	0	2.31294e-06	-0.675859	0.138744	0.997674	2.00514e-05	-0.786674	0.178274	1	CYP2A6 (adipose- subcutaneous)	None
	19	19:41344674	rs2316204	4.8kb 3' of CYP2A6	C	T	7.65937e-11	0.521645	0.0801649	0.0381997	0.845043	0	6.00267e-07	0.534434	0.103481	0.955727	0.000116603	0.50245	0.126773	0.943824	rsID not found in GTEx	Cis
	19	19:41348054	rs4483959	1.4kb 3' of CYP2A6	A	T	1.38748e-10	0.590819	0.0920671	0.0978145	0.754468	0	6.57446e-07	0.614624	0.119457	0.975973	0.000179417	0.55599	0.144491	0.959037	CYP2A7, CYP2T1P, CYP2G1P, ITPKC, COQ8B, C19orf54, CTC-490E21.10, CTC-490E21.11	None
	19	19:41348062	rs4001926	1.4kb 3' of CYP2A6	T	C	1.39091e-10	0.590746	0.0920611	0.0969944	0.755467	0	6.59776e-07	0.614445	0.11944	0.976201	0.000179227	0.556059	0.144498	0.959064	CYP2A7, CYP2T1P, CYP2G1P, ITPKC, COQ8B, C19orf54, CTC-490E21.10, CTC-490E21.11	None
	19	19:41355008	rs114114578	CYP2A6 (intronic)	A	C	1.84462e-10	-0.764723	0.11998	0.488336	0.484671	0	6.44318e-06	-0.700646	0.151007	0.992964	1.90365e-05	-0.87443	0.197589	0.991155	NUMBL	None
	19	19:41346099	rs11083571	3.3kb 3' of CYP2A6	C	T	2.92723e-10	0.579458	0.0919398	0.140216	0.708066	0	8.4031e-07	0.607976	0.119386	0.983532	0.000273863	0.537897	0.144125	0.964846	CYP2A7, CYP2T1P, CYP2G1P, ITPKC, COQ8B, C19orf54, CTC-490E21.10, CTC-490E21.11	Cis
	19	19:41344368	rs4343391	5.1kb 3' of CYP2A6	G	C	3.83473e-10	0.546692	0.0873225	1.43503	0.230945	30.3151	9.62617e-08	0.63566	0.114634	0.977942	0.00203273	0.423699	0.134784	0.966565	CYP2A7, CYP2T1P, CYP2G1P, ITPKC, COQ8B, C19orf54, CTC-490E21.10, CTC-490E21.11	Cis
	19	19:41371110	rs6508949	10kb 3' of CYP2A7	C	A	5.65983e-10	-0.467177	0.0753556	0.219077	0.639744	0	6.41237e-05	-0.432418	0.105798	0.969851	6.48807e-06	-0.502967	0.107357	0.977326	CTC-490E21.11	Cis
	19	19:41343745	rs191915279	5.7kb 3' of CYP2A6	G	A	6.58519e-10	-0.824847	0.133562	0.398205	0.528018	0	7.66734e-06	-0.762814	0.165839	0.969417	5.29527e-05	-0.939359	0.22532	0.95041	NUMBL	None
	19	19:41343749	rs140980078	5.7kb 3' of CYP2A6	C	T	1.10771e-09	-0.663071	0.108824	0.502522	0.478394	0	2.43161e-06	-0.738181	0.151885	0.973903	0.000263729	-0.583838	0.155998	0.966435	CYP2B7P	None
	19	19:41343871	rs11668399	5.6kb 3' of CYP2A6	C	G	1.66114e-09	0.549225	0.091114	0.682862	0.408603	0	7.44446e-07	0.613601	0.119878	0.986526	0.00126695	0.461165	0.140206	0.986515	CYP2A7, CYP2T1P, CYP2G1P, ITPKC, COQ8B, C19orf54, CTC-490E21.10, CTC-490E21.11	Cis
	19	19:41368712	rs71777371	12kb 5' of CYP2A6	GAA	G	2.91614e-09	-0.568668	0.0957958	0.163547	0.685912	0	3.27599e-06	-0.601436	0.125468	0.974218	0.00057071	-0.522866	0.148337	0.98354	CYP2A6 (adipose- subcutaneous), CYP2F2P	None
	19	19:41366202	rs72225830	9.9kb 5' of CYP2A6	CAG	C	4.06476e-09	-0.56037	0.0952762	0.117462	0.731803	0	4.82204e-06	-0.588082	0.124961	0.984672	0.000533337	-0.521893	0.147247	0.989574	CYP2A6 (adipose- subcutaneous), CYP2F2P	None
Only indep. signal on chr 6	6	6:25938764	rs9379805	7.8kb 5' of SLC17A2	T	A	4.84077e-09	-0.440287	0.0752298	2.4328	0.118821	58.895	0.000823406	-0.338489	0.0995949	0.999185	1.56884e-06	-0.57554	0.1148	0.992386	rsID not found in GTEx	Cis
	19	19:41344101	rs11672809	5.3kb 3' of CYP2A6	T	C	5.75594e-09	0.465085	0.0798608	2.21077	0.13705	54.7669	1.56886e-07	0.56251	0.103301	0.945223	0.012013	0.320361	0.125904	0.965614	CYP2A7, BCKDHA, PLD3, CTC-490E21.11	Cis, Trans
	6	6:25950804	rs1541988	12kb 5' of TRIM38	C	A	6.77954e-09	-0.433849	0.0748494	2.43035	0.119007	58.8536	0.00094319	-0.332716	0.0990499	0.999022	1.86354e-06	-0.568482	0.114283	0.999321	SLC17A1, SLC17A2, SLC17A3, BTN2A2, BTN3A2, HFE, HIST1H1C, HIST1H2APS5, HIST1H2BA, HIST1H2BD, HIST1H4H, TRIM38, U91328.19, U91328.22	Cis
	6	6:25945211	rs2051541	14kb 5' of SLC17A2	A	G	6.83587e-09	-0.433768	0.0748533	2.44729	0.117728	59.1384	0.000954912	-0.332318	0.0990381	0.999038	1.84297e-06	-0.56893	0.114315	0.999809	SLC17A1, SLC17A2, SLC17A3, BTN2A2, BTN3A2, HFE, HIST1H1C, HIST1H2APS5, HIST1H2BA, HIST1H2BD, HIST1H4H, TRIM38, U91328.19, U91328.22	Cis
	6	6:25936944	rs9393676	6kb 5' of SLC17A2	G	A	7.9517e-09	-0.433827	0.0751935	2.12384	0.145023	52.9154	0.000813049	-0.338732	0.099559	1	2.78811e-06	-0.560104	0.114726	1	SLC17A1, SLC17A2, SLC17A3, BTN2A2, BTN3A2, HFE, HIST1H1C, HIST1H2APS5, HIST1H2BA, HIST1H2BD, HIST1H4H, TRIM38, U91328.19, U91328.22	Cis
	6	6:25937033	rs9295678	6.1kb 5' of SLC17A2	G	A	7.9517e-09	-0.433827	0.0751935	2.12384	0.145023	52.9154	0.000813049	-0.338732	0.099559	1	2.78811e-06	-0.560104	0.114726	1	SLC17A1, SLC17A2, SLC17A3, BTN2A2, BTN3A2, HFE, HIST1H1C, HIST1H2APS5, HIST1H2BA, HIST1H2BD, HIST1H4H, TRIM38, U91328.19, U91328.22	Cis
	19	19:41341589	rs7251418	7.9kb 3' of CYP2A6	A	G	9.63899e-09	0.522402	0.091059	0.310246	0.577529	0	4.62511e-06	0.565948	0.120016	0.999617	0.00116515	0.463327	0.139787	0.999979	CYP2A7, CYP2T1P, CYP2G1P, ITPKC, COQ8B, C19orf54, CTC-490E21.10, CTC-490E21.11	Cis
	6	6:25941310	rs2097273	10kb 5' of SLC17A2	A	C	1.08251e-08	-0.428359	0.0749237	2.85893	0.0908678	65.0219	0.00158014	-0.318223	0.0992793	0.99737	1.47659e-06	-0.574077	0.114196	1	rsID not found in GTEx	Cis
	19	19:41353107	rs56113850	CYP2A6 (intronic)	T	C	1.27589e-08	0.431919	0.0759182	0.884157	0.347066	0	0.000427513	0.367246	0.102441	0.949966	1.31059e-05	0.510714	0.113074	0.941105	CYP2A6 (in ovary, lung, and liver), CYP2A7, CYP2G1P, CYP2T1P, EGLN2, RAB4B, CTC-490E21.11	Cis, Trans
	19	19:41362173	rs10422346	5.8kb 5' of CYP2A6	C	T	1.48556e-08	-0.540017	0.095355	0.105771	0.745011	0	1.08131e-05	-0.56647	0.125334	0.995671	0.000796211	-0.503661	0.146931	0.999955	CYP2A6 (adipose- subcutaneous), CYP2F2P	None
	19	19:41333251	rs2644890	16kb 3' of CYP2A6	C	T	2.49638e-08	0.443938	0.0796512	2.14433	0.143098	53.3654	3.93149e-07	0.538289	0.102449	0.999895	0.0192926	0.29975	0.126648	0.995033	CYP2A7, CYP2G1P, BCKDHA, CTC-490E21.11	Cis, Trans
	19	19:41337015	rs10406996	12kb 3' of CYP2A6	C	T	3.11631e-08	0.442184	0.079892	2.71336	0.0995113	63.1453	2.73478e-07	0.54951	0.103092	0.990317	0.0278989	0.280819	0.126409	0.977664	CYP2A7, CYP2G1P, BCKDHA, CTC-490E21.11	Cis, Trans
Only indep. signal on chr 16	16	16:88357525	rs77368288	92kb 5' of ZNF469	T	C	3.51259e-08	-0.886373	0.160757	0.616781	0.432246	0	4.6151e-07	-0.954917	0.182921	0.805247	0.0542883	-0.653831	0.336923	0.734435	APRT	None
	19	19:41336877	rs7248461	13kb 3' of CYP2A6	A	G	3.8226e-08	0.438983	0.0798317	2.85339	0.0911813	64.954	2.75893e-07	0.549016	0.103035	0.991627	0.0318546	0.273715	0.126275	0.982229	CYP2A7, CYP2G1P, BCKDHA, CTC-490E21.11	Cis, Trans
	19	19:41338761	rs11667982	11kb 3' of CYP2A6	G	A	4.25369e-08	0.390487	0.071257	0.561569	0.453629	0	8.333e-06	0.438363	0.0957036	0.956003	0.00233227	0.330929	0.106743	0.945641	RAB4B, CTC-490E21.11	Cis

## Sheet: S2E_KIS3AAfemales_Alcohol
Notes	chr	chr:position	rsid	KIS3_pvalue (primary analysis; not adjusted for alcohol)	KIS3_beta (primary analysis; not adjusted for alcohol)	KIS3_se (primary anlaysis; not adjusted for alcohol)	KIS3_pvalue (adjusted for alcohol)	KIS3_beta (adjusted for alcohol)	KIS3_se (adjusted for alcohol)
1st indep. signal on chr 19	19	19:41333284	rs11878604	5.30991e-15	-0.72497	0.0877738	1.65e-15	-0.711	0.084
2nd indep. signal on chr 19	19	19:41352257	no rsID	2.83387e-15	-0.687169	0.0822771	1.18e-16	-0.691	0.078
	19	19:41341750	rs7251570	5.3242e-14	0.615742	0.077794	1.628e-13	0.585	0.076
	19	19:41342459	rs3865454	5.04282e-14	0.61545	0.0776765	1.55e-13	0.585	0.075
	19	19:41340983	rs11667314	6.68325e-14	0.61462	0.0779919	2.11424e-13	0.583727	0.0757514
	19	19:41340321	rs11083569	1.2671e-13	0.612868	0.0787436	4.25856e-13	0.581266	0.0765077
	19	19:41339896	rs12459249	1.69114e-13	0.612354	0.0791274	5.74333e-13	0.58055	0.0768848
	19	19:41353338	rs56267346	3.65747e-12	-0.57892	0.0797709	7.52455e-13	-0.574126	0.0764616
	19	19:41344101	rs11672809	2.25477e-08	0.527683	0.0917536	3.70735e-07	0.470089	0.0903275
	19	19:41353107	rs56113850	9.72274e-08	0.438309	0.0801207	1.72033e-07	0.41539	0.0775187
	19	19:41331209	rs111825958	1.34985e-10	-0.820307	0.123103	5.09225e-11	-0.807557	0.118266
	19	19:41361350	rs145465996	4.41292e-10	-0.737116	0.114093	5.46564e-11	-0.744232	0.10918
	19	19:41371110	rs6508949	1.43129e-07	-0.403802	0.0748534	6.61987e-08	-0.399079	0.0719591
	19	19:41361027	rs145638254	9.69756e-10	-0.649721	0.102751	2.87765e-10	-0.644493	0.0986184
	19	19:41361808	rs111645190	1.00974e-09	-0.650955	0.103062	3.06282e-10	-0.645436	0.098925
	19	19:41338761	rs11667982	1.08519e-08	0.472542	0.0802594	8.5049e-08	0.431326	0.0784624
	19	19:41357794	rs373341882	8.00349e-10	-0.651878	0.102546	2.4206e-10	-0.646173	0.0984285
	19	19:41356751	rs10418304	8.79564e-10	-0.649797	0.102485	2.57194e-10	-0.644688	0.098358
	19	19:41358921	rs569401117	1.4809e-09	-0.665363	0.106484	4.46351e-10	-0.6602	0.102207
	19	19:41343698	rs12986371	1.44862e-08	0.495998	0.0850184	2.52262e-08	0.471363	0.0822556
	19	19:41351267	rs28399454	2.26586e-09	-0.741018	0.120047	2.37406e-10	-0.754262	0.114835
	19	19:41355008	rs114114578	2.37096e-09	-0.739995	0.120039	2.73755e-10	-0.751615	0.114859
	19	19:41351843	rs72549444	4.98892e-09	-0.657715	0.109068	1.88131e-09	-0.650293	0.104774
	19	19:41350507	rs56164728	5.41424e-09	-0.657884	0.109366	1.5074e-09	-0.655481	0.104943
	19	19:41351169	rs4803380	5.98809e-09	-0.652625	0.108825	2.1926e-09	-0.64591	0.104528
	19	19:41374827	rs61474876	3.4276e-06	0.509603	0.107612	2.17629e-05	0.453828	0.105122
	19	19:41351614	rs55971367	3.95659e-06	0.509197	0.108245	3.88941e-05	0.443856	0.106215
	19	19:41355713	rs28399439	1.91819e-08	-0.643306	0.11127	6.60808e-09	-0.638936	0.106852
	19	19:41369634	rs4001920	1.10678e-05	0.487733	0.109024	9.5562e-05	0.422955	0.106882
	19	19:41340937	rs28450491	5.15678e-06	0.418463	0.090077	6.00382e-05	0.360744	0.0885692
	19	19:41340579	rs12327581	5.16652e-06	0.420742	0.0905758	6.06425e-05	0.362557	0.0890682
	19	19:41354553	rs28399441	1.78122e-08	-0.639259	0.110305	5.21266e-09	-0.637614	0.105863
	19	19:41355419	rs55768417	2.03377e-08	-0.635889	0.110197	7.05599e-09	-0.631517	0.105824
	19	19:41355919	rs28399438	2.51862e-08	-0.633961	0.110635	9.71708e-09	-0.628015	0.106286
	19	19:41356123	rs8192722	2.69271e-08	-0.632103	0.110554	1.08305e-08	-0.625525	0.106226
	19	19:41338712	rs66889044	2.02938e-07	0.411029	0.0771856	3.41847e-07	0.389758	0.0746558
	19	19:41350615	rs28399462	7.51389e-09	-0.646315	0.108525	2.38509e-09	-0.642219	0.104185
	19	19:41337015	rs10406996	2.69492e-05	0.393475	0.092226	0.000146	0.346413	0.0900126
	19	19:41362173	rs10422346	1.60553e-07	-0.542306	0.100954	9.76151e-08	-0.531477	0.0971565
	19	19:41343745	rs191915279	2.77612e-07	-0.743925	0.141367	6.21861e-08	-0.753512	0.135572
	19	19:41343749	rs140980078	2.71116e-08	-0.707896	0.123839	5.67823e-08	-0.66874	0.119941
	19	19:41343237	rs7252302	1.69508e-05	0.359557	0.0821778	5.20639e-05	0.327823	0.0798012
	19	19:41333251	rs2644890	2.26865e-05	0.395053	0.0917209	0.000137	0.346366	0.0896094
	19	19:41340842	rs34945948	2.04828e-05	0.357603	0.0825655	6.0038e-05	0.326453	0.0801501
	19	19:41366202	rs72225830	2.41805e-07	-0.537494	0.101603	1.50303e-07	-0.526629	0.097789
	19	19:41336877	rs7248461	2.8585e-05	0.391476	0.0920596	0.000153	0.344667	0.0898413
	19	19:41338183	rs8107294	2.00936e-05	0.391107	0.0902075	0.000112	0.344996	0.0880528
	19	19:41374785	rs2644893	3.89076e-05	0.432992	0.103623	0.000168	0.384774	0.100929
	19	19:41368712	rs71777371	4.0805e-07	-0.532664	0.102745	2.63641e-07	-0.521533	0.0989024
	19	19:41375435	rs35004228	6.66015e-05	0.4216	0.104171	0.000313	0.370548	0.101556
	19	19:41336950	rs10408411	3.84407e-07	0.482503	0.0928518	5.77015e-07	0.458948	0.0897476
	19	19:41374033	rs6508950	2.06722e-07	-0.442787	0.0832069	5.42946e-07	-0.413691	0.0806998
	19	19:41348062	rs4001926	8.89286e-06	0.396581	0.0876725	9.97707e-06	0.380485	0.0845975
	19	19:41348054	rs4483959	9.07933e-06	0.396351	0.0877129	1.01969e-05	0.380242	0.0846369
	19	19:41346099	rs11083571	2.43281e-05	0.379421	0.0884298	2.78602e-05	0.363414	0.0853332
	19	19:41326518	rs8100454	0.000337414	0.371517	0.102398	0.000263	0.364394	0.0986264
	19	19:41354942	rs201245811	0.000845515	0.276913	0.082101	0.00168	0.252126	0.0794851
	19	19:41354941	rs200110220	0.000848426	0.276828	0.0820997	0.00168	0.252055	0.0794836
	19	19:41412095	rs4803401	5.53331e-05	0.358614	0.0876193	5.25686e-05	0.346804	0.0844701
Only indep. signal on chr 12	12	12:127725101	rs12425845	2.87052e-05	0.589026	0.138548	2.46e-05	0.573	0.134
	19	19:41373775	no rsID	4.02342e-06	-0.523423	0.111356	1.15457e-05	-0.48246	0.108072
	19	19:41381334	rs56097499	1.67079e-05	0.429684	0.0981302	4.921e-05	0.392647	0.0952616
	19	19:41359996	rs3875149	8.36507e-06	0.355242	0.0782941	3.95133e-05	0.318526	0.076293
	19	19:41407874	rs73931391	0.00184815	-0.519055	0.165164	0.00212	-0.494045	0.159351
	19	19:41366928	rs8102900	6.0783e-06	0.36122	0.0783725	3.01088e-05	0.323943	0.0763966
	19	19:41344368	rs4343391	0.000137394	0.336619	0.0871014	0.000233	0.313937	0.0842347
	19	19:41343871	rs11668399	0.000190054	0.347243	0.0918479	0.000293	0.32547	0.0887709
	19	19:41351563	rs144437384	1.83477e-06	-0.845188	0.173526	7.09615e-07	-0.845388	0.16671
	19	19:41395762	rs28463685	0.000499752	0.443801	0.126051	0.00133	0.396428	0.122313
	19	19:41376777	rs12151196	3.51631e-05	0.401061	0.0954247	0.000105	0.364432	0.0926508
	19	19:41392496	no rsID	0.000122345	0.369431	0.0948627	0.000136	0.354	0.0915188
	19	19:41419294	rs76935404	7.82711e-05	0.422758	0.105503	0.000398	0.368889	0.102942

## Sheet: S2F_KIS3AAmales_Alcohol
Notes	chr	chr:position	rsid	KIS3_pvalue (primary analysis; not adjusted for alcohol)	KIS3_beta (primary analysis; not adjusted for alcohol)	KIS3_se (primary analysis; not adjusted for alcohol)	KIS3_pvalue (adjusted for alcohol)	KIS3_beta (adjusted for alcohol)	KIS3_se (adjusted for alcohol)
Only indep. signal on chr 19	19	19:41342459	rs3865454	1.47865e-07	0.603069	0.109016	1.35656e-07	0.610023	0.109868
	19	19:41341750	rs7251570	1.56946e-07	0.601891	0.109054	1.44146e-07	0.608805	0.109905
	19	19:41340983	rs11667314	1.53929e-07	0.603474	0.109259	1.41191e-07	0.61045	0.110114
	19	19:41340321	rs11083569	1.43571e-07	0.609488	0.110052	1.31606e-07	0.616541	0.110913
	19	19:41339896	rs12459249	1.43736e-07	0.611361	0.110395	1.32027e-07	0.618357	0.111253
	19	19:41352257	no rsID	4.58279e-07	-0.623851	0.117987	4.61704e-07	-0.627396	0.118653
	19	19:41333284	rs11878604	6.90495e-08	-0.722839	0.126972	6.31264e-08	-0.731094	0.127949
	19	19:41331209	rs111825958	6.23835e-08	-0.93603	0.163808	6.94289e-08	-0.936029	0.164389
	19	19:41358921	rs569401117	6.15398e-07	-0.847454	0.162266	5.60851e-07	-0.8582	0.163627
	19	19:41343698	rs12986371	9.12417e-06	0.550926	0.119667	8.89602e-06	0.555627	0.120497
	19	19:41353338	rs56267346	3.28369e-05	-0.501593	0.116918	3.46477e-05	-0.502072	0.117372
	19	19:41361027	rs145638254	1.29402e-06	-0.797443	0.157693	1.19647e-06	-0.807049	0.158988
	19	19:41361808	rs111645190	1.50225e-06	-0.792727	0.157812	1.38194e-06	-0.80264	0.159139
	19	19:41361350	rs145465996	5.00132e-07	-0.926346	0.175834	4.45668e-07	-0.939419	0.177403
	19	19:41357794	rs373341882	2.35285e-06	-0.78235	0.158979	2.229e-06	-0.790543	0.160192
	19	19:41351169	rs4803380	1.82678e-05	-0.785962	0.177193	1.83872e-05	-0.790433	0.178221
	19	19:41356751	rs10418304	4.21397e-06	-0.762315	0.159268	4.00348e-06	-0.77031	0.160492
	19	19:41336950	rs10408411	1.26935e-05	0.662389	0.146405	1.33662e-05	0.663456	0.14701
	19	19:41350507	rs56164728	1.98496e-05	-0.787095	0.178268	1.94039e-05	-0.793778	0.179511
	19	19:41351843	rs72549444	1.78176e-05	-0.786065	0.176972	1.80088e-05	-0.790228	0.17797
	19	19:41374033	rs6508950	1.38491e-06	-0.584356	0.115907	1.32874e-06	-0.589799	0.116733
	19	19:41350615	rs28399462	4.17204e-05	-0.744218	0.175949	4.19543e-05	-0.748	0.17698
	19	19:41355713	rs28399439	1.69296e-05	-0.795155	0.178515	1.64864e-05	-0.80216	0.179781
	19	19:41355919	rs28399438	1.88209e-05	-0.788072	0.177962	1.83807e-05	-0.794824	0.179207
	19	19:41355419	rs55768417	1.9462e-05	-0.787304	0.17812	1.90124e-05	-0.794035	0.179365
	19	19:41356123	rs8192722	1.88079e-05	-0.78796	0.17793	1.8365e-05	-0.794723	0.179176
	19	19:41351267	rs28399454	2.07827e-05	-0.869537	0.197447	2.02978e-05	-0.877006	0.198831
	19	19:41354553	rs28399441	2.00514e-05	-0.786674	0.178274	1.95989e-05	-0.793364	0.179517
	19	19:41344674	rs2316204	0.000116603	0.50245	0.126773	0.000115086	0.506417	0.127636
	19	19:41348054	rs4483959	0.000179417	0.55599	0.144491	0.000170709	0.562982	0.14577
	19	19:41348062	rs4001926	0.000179227	0.556059	0.144498	0.000170569	0.563034	0.145775
	19	19:41355008	rs114114578	1.90365e-05	-0.87443	0.197589	1.85121e-05	-0.882283	0.199005
	19	19:41346099	rs11083571	0.000273863	0.537897	0.144125	0.000256275	0.546051	0.145567
	19	19:41344368	rs4343391	0.00203273	0.423699	0.134784	0.00189201	0.431951	0.136418
	19	19:41371110	rs6508949	6.48807e-06	-0.502967	0.107357	6.94594e-06	-0.503228	0.107755
	19	19:41343745	rs191915279	5.29527e-05	-0.939359	0.22532	5.55625e-05	-0.940535	0.226221
	19	19:41343749	rs140980078	0.000263729	-0.583838	0.155998	0.000265986	-0.586909	0.156889
	19	19:41343871	rs11668399	0.00126695	0.461165	0.140206	0.00119185	0.468834	0.14172
	19	19:41368712	rs71777371	0.00057071	-0.522866	0.148337	0.000540232	-0.530429	0.149787
	19	19:41366202	rs72225830	0.000533337	-0.521893	0.147247	0.000504758	-0.529413	0.148682
Only indep. signal on chr 6	6	6:25938764	rs9379805	1.56884e-06	-0.57554	0.1148	1.68435e-06	-0.576081	0.115243
	19	19:41344101	rs11672809	0.012013	0.320361	0.125904	0.0111304	0.32896	0.127875
	6	6:25950804	rs1541988	1.86354e-06	-0.568482	0.114283	1.99885e-06	-0.569016	0.114724
	6	6:25945211	rs2051541	1.84297e-06	-0.56893	0.114315	1.97625e-06	-0.569478	0.114757
	6	6:25936944	rs9393676	2.78811e-06	-0.560104	0.114726	2.95427e-06	-0.561057	0.115202
	6	6:25937033	rs9295678	2.78811e-06	-0.560104	0.114726	2.95427e-06	-0.561057	0.115202
	19	19:41341589	rs7251418	0.00116515	0.463327	0.139787	0.00116741	0.466141	0.14064
	6	6:25941310	rs2097273	1.47659e-06	-0.574077	0.114196	1.57763e-06	-0.574833	0.114652
	19	19:41353107	rs56113850	1.31059e-05	0.510714	0.113074	1.36291e-05	0.512354	0.113647
	19	19:41362173	rs10422346	0.000796211	-0.503661	0.146931	0.00075552	-0.510975	0.148374
	19	19:41333251	rs2644890	0.0192926	0.29975	0.126648	0.0192068	0.302057	0.12752
	19	19:41337015	rs10406996	0.0278989	0.280819	0.126409	0.0276106	0.283581	0.127403
Only indep. signal on chr 16	16	16:88357525	rs77368288	0.0542883	-0.653831	0.336923	0.0551424	-0.653843	0.338115
	19	19:41336877	rs7248461	0.0318546	0.273715	0.126275	0.0314988	0.276528	0.127293
	19	19:41338761	rs11667982	0.00233227	0.330929	0.106743	0.00217238	0.337442	0.108048

## Sheet: S2G_AA_females_nomenthol
Notes	chr	chr:position	rsid	Meta_pvalue (primary analysis; adjusted for menthol)	Meta_beta (primary analysis; adjusted for menthol)	Meta_se (primary analysis; adjusted for menthol)	Meta_pvalue (not adjusted for menthol)	Meta_beta (not adjusted for menthol)	Meta_se (not adjusted for menthol)
1st indep. signal on chr 19	19	19:41333284	rs11878604	6.57668e-26	-0.71119	0.067567	1.1336e-26	-0.701951	0.0656642
2nd indep. signal on chr 19	19	19:41352257	no rsID	2.11529e-25	-0.68564	0.0658312	9.84411e-29	-0.702712	0.0631841
	19	19:41341750	rs7251570	3.93744e-25	0.61595	0.0594786	2.65622e-25	0.599512	0.0576818
	19	19:41342459	rs3865454	3.97457e-25	0.615381	0.0594288	2.88222e-25	0.598536	0.0576311
	19	19:41340983	rs11667314	5.01435e-25	0.616517	0.0596667	3.41624e-25	0.599962	0.0578589
	19	19:41340321	rs11083569	1.15532e-24	0.617365	0.0602171	8.40742e-25	0.600188	0.058367
	19	19:41339896	rs12459249	2.04455e-24	0.617047	0.0605125	1.38066e-24	0.600081	0.0586298
	19	19:41353338	rs56267346	1.97601e-22	-0.608467	0.0624516	8.82561e-23	-0.589068	0.0599587
	19	19:41344101	rs11672809	3.26158e-16	0.555721	0.068076	1.16715e-15	0.518018	0.0646886
	19	19:41353107	rs56113850	1.45538e-15	0.488862	0.0612558	4.04028e-16	0.478786	0.058838
	19	19:41331209	rs111825958	3.23251e-15	-0.741824	0.0941212	1.02878e-16	-0.75519	0.0909713
	19	19:41361350	rs145465996	3.73951e-15	-0.720027	0.0915674	3.82193e-16	-0.726166	0.089165
	19	19:41371110	rs6508949	5.65345e-15	-0.462015	0.0591459	7.5794e-15	-0.446653	0.0574517
	19	19:41361027	rs145638254	1.50802e-14	-0.628783	0.0817999	8.06271e-16	-0.636777	0.0790709
	19	19:41361808	rs111645190	1.54422e-14	-0.629934	0.0819819	8.21571e-16	-0.637975	0.0792422
	19	19:41338761	rs11667982	1.54935e-14	0.476707	0.0620439	6.92191e-14	0.446821	0.0596609
	19	19:41357794	rs373341882	1.6332e-14	-0.625879	0.0815303	8.12714e-16	-0.634688	0.078821
	19	19:41356751	rs10418304	1.79406e-14	-0.624564	0.0814869	8.93298e-16	-0.633439	0.0787791
	19	19:41358921	rs569401117	2.41779e-14	-0.64154	0.0841231	8.57955e-16	-0.655349	0.081454
	19	19:41343698	rs12986371	5.94368e-14	0.513083	0.0683262	3.57675e-14	0.497695	0.0656977
	19	19:41351267	rs28399454	1.48458e-13	-0.71054	0.0961679	1.59109e-14	-0.717563	0.0934328
	19	19:41355008	rs114114578	1.50651e-13	-0.708454	0.0959109	1.54984e-14	-0.716068	0.0931974
	19	19:41351843	rs72549444	2.55936e-13	-0.634042	0.086668	1.60187e-14	-0.641655	0.0835584
	19	19:41350507	rs56164728	2.67669e-13	-0.630405	0.0862419	1.74003e-14	-0.637351	0.0831127
	19	19:41351169	rs4803380	2.81651e-13	-0.631538	0.0864779	1.77497e-14	-0.63918	0.083379
	19	19:41374827	rs61474876	3.65641e-13	0.572932	0.0788325	4.67147e-12	0.523691	0.0757302
	19	19:41351614	rs55971367	5.76016e-13	0.571052	0.0792463	8.18607e-13	0.542441	0.0757811
	19	19:41355713	rs28399439	8.88805e-13	-0.629906	0.0881392	5.34093e-14	-0.638675	0.0848929
	19	19:41369634	rs4001920	9.63685e-13	0.567324	0.0795062	2.89919e-11	0.508788	0.076491
	19	19:41340937	rs28450491	1.14696e-12	0.474587	0.0667342	2.40903e-12	0.445953	0.0636304
	19	19:41340579	rs12327581	1.29e-12	0.475214	0.0669752	2.712e-12	0.446098	0.0638022
	19	19:41354553	rs28399441	1.39398e-12	-0.617371	0.0871421	8.98388e-14	-0.625698	0.0839295
	19	19:41355419	rs55768417	1.47021e-12	-0.616038	0.0870446	9.62448e-14	-0.624304	0.0838448
	19	19:41355919	rs28399438	2.02049e-12	-0.615286	0.0874848	1.16425e-13	-0.625215	0.0842519
	19	19:41356123	rs8192722	2.11683e-12	-0.61433	0.0874296	1.22684e-13	-0.624271	0.0842033
	19	19:41338712	rs66889044	3.07662e-12	0.419301	0.060122	1.78486e-11	0.392058	0.0583192
	19	19:41350615	rs28399462	6.26137e-12	-0.591893	0.0861114	7.13692e-13	-0.587625	0.0818785
	19	19:41337015	rs10406996	9.16039e-12	0.461372	0.0676586	1.17673e-11	0.438046	0.0645796
	19	19:41362173	rs10422346	1.02124e-11	-0.536464	0.0788514	5.0929e-13	-0.551659	0.0763774
	19	19:41343745	rs191915279	1.37267e-11	-0.724645	0.107184	2.96315e-12	-0.725098	0.10389
	19	19:41343749	rs140980078	1.56297e-11	-0.660341	0.0979454	1.20396e-12	-0.676944	0.0952782
	19	19:41343237	rs7252302	1.99149e-11	0.418835	0.0624507	3.6721e-11	0.397011	0.060001
	19	19:41333251	rs2644890	2.0935e-11	0.453475	0.0676894	2.34384e-11	0.430605	0.0644346
	19	19:41340842	rs34945948	2.09698e-11	0.420379	0.0627515	3.47829e-11	0.399326	0.0602778
	19	19:41366202	rs72225830	2.30847e-11	-0.532267	0.0796206	1.27961e-12	-0.547446	0.0771432
	19	19:41336877	rs7248461	3.02168e-11	0.449814	0.067687	3.20874e-11	0.428552	0.0645734
	19	19:41338183	rs8107294	3.43766e-11	0.444498	0.067079	4.18822e-11	0.422665	0.0640667
	19	19:41374785	rs2644893	4.52616e-11	0.5066	0.0769237	1.69862e-09	0.446084	0.0740477
	19	19:41368712	rs71777371	8.26074e-11	-0.523691	0.0806202	5.15439e-12	-0.538924	0.0780907
	19	19:41375435	rs35004228	9.96018e-11	0.50138	0.0775224	2.02087e-09	0.447457	0.0746244
	19	19:41336950	rs10408411	1.01395e-10	0.485692	0.0751281	1.06893e-10	0.470214	0.0728238
	19	19:41374033	rs6508950	2.26873e-10	-0.422765	0.0666616	4.94145e-10	-0.399842	0.0642734
	19	19:41348062	rs4001926	4.8355e-10	0.442113	0.0710295	1.53555e-10	0.43882	0.0685464
	19	19:41348054	rs4483959	4.97659e-10	0.441965	0.0710572	1.58016e-10	0.438685	0.0685721
	19	19:41346099	rs11083571	1.54444e-09	0.431551	0.0714529	4.60068e-10	0.429615	0.0689352
	19	19:41326518	rs8100454	2.92171e-09	0.45828	0.0772042	7.41331e-10	0.454629	0.0738394
	19	19:41354942	rs201245811	4.38377e-09	0.366761	0.062491	4.25387e-09	0.353574	0.060193
	19	19:41354941	rs200110220	4.3972e-09	0.366737	0.0624923	4.27142e-09	0.353548	0.0601956
	19	19:41412095	rs4803401	4.68864e-09	0.38827	0.0662819	2.72861e-09	0.376088	0.0632385
Only indep. signal on chr 12	12	12:127725101	rs12425845	5.01627e-09	0.640876	0.109615	3.51975e-09	0.621372	0.105223
	19	19:41373775	no rsID	7.4838e-09	-0.507908	0.087878	6.53405e-10	-0.525269	0.0850366
	19	19:41381334	rs56097499	7.81591e-09	0.435373	0.0754234	2.18037e-08	0.397455	0.0710116
	19	19:41359996	rs3875149	8.08885e-09	0.35157	0.0609666	5.41756e-09	0.341793	0.0585884
	19	19:41407874	rs73931391	8.24534e-09	-0.674183	0.116977	2.71431e-09	-0.684975	0.11516
	19	19:41366928	rs8102900	1.08936e-08	0.348993	0.0610533	8.32433e-09	0.337251	0.0585327
	19	19:41344368	rs4343391	1.21196e-08	0.403138	0.0707504	4.97154e-09	0.397721	0.0680084
	19	19:41343871	rs11668399	1.27897e-08	0.419296	0.0737048	1.07688e-08	0.407992	0.0713504
	19	19:41351563	rs144437384	2.10066e-08	-0.748568	0.133589	7.90507e-09	-0.749503	0.129886
	19	19:41395762	rs28463685	2.81176e-08	0.487523	0.0877982	6.66476e-08	0.459136	0.0850255
	19	19:41376777	rs12151196	3.01056e-08	0.40777	0.0735938	2.46485e-08	0.38657	0.0693308
	19	19:41392496	no rsID	3.38839e-08	0.392613	0.0711244	3.60729e-08	0.378323	0.0686727
	19	19:41419294	rs76935404	3.90471e-08	0.446625	0.0812769	1.16522e-07	0.411829	0.0777202

## Sheet: S2H_AA_males_nomenthol
Notes	chr	chr:position	rsid	Meta_pvalue (primary analysis; adjusted for menthol)	Meta_beta (primary analysis; adjusted for menthol)	Meta_se (primary analysis; adjusted for menthol)	Meta_pvalue (not adjusted for menthol)	Meta_beta (not adjusted for menthol)	Meta_se (not adjusted for menthol)
Only indep. signal on chr 19	19	19:41342459	rs3865454	1.91399e-19	0.640155	0.0709856	4.17511e-22	0.65767	0.0680344
	19	19:41341750	rs7251570	2.13731e-19	0.639438	0.0710015	4.82623e-22	0.656877	0.0680569
	19	19:41340983	rs11667314	2.19489e-19	0.640106	0.0710986	4.9801e-22	0.657536	0.0681479
	19	19:41340321	rs11083569	2.22218e-19	0.642651	0.0713921	5.01667e-22	0.660097	0.0684187
	19	19:41339896	rs12459249	2.42462e-19	0.639833	0.0711547	4.25346e-22	0.658772	0.0681618
	19	19:41352257	no rsID	3.02457e-19	-0.69108	0.0770623	7.57061e-23	-0.710249	0.0721797
	19	19:41333284	rs11878604	5.4674e-18	-0.684834	0.0792341	7.06447e-22	-0.726213	0.075547
	19	19:41331209	rs111825958	1.22821e-14	-0.80897	0.104883	3.32334e-16	-0.822444	0.100778
	19	19:41358921	rs569401117	1.51095e-13	-0.761192	0.103056	3.15872e-15	-0.781259	0.0990883
	19	19:41343698	rs12986371	1.51976e-13	0.585594	0.0792906	7.22722e-14	0.574222	0.0767299
	19	19:41353338	rs56267346	2.98625e-13	-0.540917	0.0741489	1.52247e-15	-0.549088	0.0688502
	19	19:41361027	rs145638254	4.25411e-13	-0.727837	0.10043	6.03498e-15	-0.755176	0.0967775
	19	19:41361808	rs111645190	4.8819e-13	-0.726403	0.100491	6.97689e-15	-0.753754	0.0968226
	19	19:41361350	rs145465996	4.90005e-13	-0.809878	0.112047	6.07626e-15	-0.843944	0.108165
	19	19:41357794	rs373341882	7.13818e-13	-0.72355	0.100818	8.32932e-15	-0.752392	0.0969269
	19	19:41351169	rs4803380	1.46792e-12	-0.778164	0.109949	6.17851e-15	-0.814695	0.104445
	19	19:41356751	rs10418304	1.51709e-12	-0.713227	0.100839	2.43411e-14	-0.73983	0.0970226
	19	19:41336950	rs10408411	1.73675e-12	0.644744	0.0913994	4.05058e-12	0.61081	0.0880713
	19	19:41350507	rs56164728	2.79049e-12	-0.772405	0.110535	4.31885e-14	-0.797568	0.105624
	19	19:41351843	rs72549444	3.90884e-12	-0.76539	0.11028	2.06461e-14	-0.801608	0.104833
	19	19:41374033	rs6508950	4.211e-12	-0.518784	0.0748616	5.19586e-13	-0.515482	0.0713956
	19	19:41350615	rs28399462	1.27629e-11	-0.743447	0.109794	8.62646e-14	-0.779017	0.10442
	19	19:41355713	rs28399439	4.35695e-11	-0.724719	0.109949	1.12586e-12	-0.749481	0.10535
	19	19:41355919	rs28399438	4.83558e-11	-0.719025	0.109342	1.27372e-12	-0.744066	0.10484
	19	19:41355419	rs55768417	4.93455e-11	-0.72003	0.109545	1.18411e-12	-0.745765	0.104931
	19	19:41356123	rs8192722	4.99902e-11	-0.717854	0.109246	1.34691e-12	-0.742816	0.104778
	19	19:41351267	rs28399454	5.41771e-11	-0.790415	0.120509	9.57423e-13	-0.825366	0.115654
	19	19:41354553	rs28399441	5.58495e-11	-0.71766	0.109492	1.24939e-12	-0.74411	0.104807
	19	19:41344674	rs2316204	7.65937e-11	0.521645	0.0801649	3.15758e-10	0.479835	0.0762753
	19	19:41348054	rs4483959	1.38748e-10	0.590819	0.0920671	2.72055e-10	0.559576	0.0886258
	19	19:41348062	rs4001926	1.39091e-10	0.590746	0.0920611	2.73101e-10	0.559493	0.088621
	19	19:41355008	rs114114578	1.84462e-10	-0.764723	0.11998	4.00065e-12	-0.799565	0.115258
	19	19:41346099	rs11083571	2.92723e-10	0.579458	0.0919398	3.87216e-10	0.553047	0.088359
	19	19:41344368	rs4343391	3.83473e-10	0.546692	0.0873225	2.01706e-10	0.533052	0.0838128
	19	19:41371110	rs6508949	5.65983e-10	-0.467177	0.0753556	9.51555e-12	-0.469162	0.0688562
	19	19:41343745	rs191915279	6.58519e-10	-0.824847	0.133562	2.0415e-11	-0.866463	0.129264
	19	19:41343749	rs140980078	1.10771e-09	-0.663071	0.108824	3.24925e-11	-0.70323	0.105991
	19	19:41343871	rs11668399	1.66114e-09	0.549225	0.091114	1.26809e-09	0.531773	0.0875867
	19	19:41368712	rs71777371	2.91614e-09	-0.568668	0.0957958	1.95048e-10	-0.588507	0.0924571
	19	19:41366202	rs72225830	4.06476e-09	-0.56037	0.0952762	2.07624e-10	-0.584355	0.0919435
Only indep. signal on chr 6	6	6:25938764	rs9379805	4.84077e-09	-0.440287	0.0752298	8.92522e-08	-0.379581	0.0709848
	19	19:41344101	rs11672809	5.75594e-09	0.465085	0.0798608	6.24512e-11	0.481183	0.0736007
	6	6:25950804	rs1541988	6.77954e-09	-0.433849	0.0748494	2.20076e-07	-0.367875	0.0709974
	6	6:25945211	rs2051541	6.83587e-09	-0.433768	0.0748533	2.23914e-07	-0.367666	0.0710012
	6	6:25936944	rs9393676	7.9517e-09	-0.433827	0.0751935	1.31112e-07	-0.375175	0.0710924
	6	6:25937033	rs9295678	7.9517e-09	-0.433827	0.0751935	1.31112e-07	-0.375175	0.0710924
	19	19:41341589	rs7251418	9.63899e-09	0.522402	0.091059	6.8958e-09	0.507259	0.0875575
	6	6:25941310	rs2097273	1.08251e-08	-0.428359	0.0749237	3.14161e-07	-0.363351	0.0710398
	19	19:41353107	rs56113850	1.27589e-08	0.431919	0.0759182	6.76597e-09	0.409968	0.0707252
	19	19:41362173	rs10422346	1.48556e-08	-0.540017	0.095355	5.07225e-10	-0.570865	0.0918253
	19	19:41333251	rs2644890	2.49638e-08	0.443938	0.0796512	4.00044e-10	0.460151	0.073577
	19	19:41337015	rs10406996	3.11631e-08	0.442184	0.079892	5.45116e-10	0.456409	0.0735487
Only indep. signal on chr 16	16	16:88357525	rs77368288	3.51259e-08	-0.886373	0.160757	8.35204e-07	-0.762273	0.154715
	19	19:41336877	rs7248461	3.8226e-08	0.438983	0.0798317	6.77758e-10	0.453635	0.0735085
	19	19:41338761	rs11667982	4.25369e-08	0.390487	0.071257	4.16922e-10	0.418217	0.0669409

## Sheet: S2I_EA_females_menthol
Notes	chr	chr:position	rsid	Pvalue (primary analysis; not adjusted for menthol)	Beta (primary analysis; not adjusted for menthol)	SE (primary analysis; not adjusted for menthol)	Pvalue (adjusted for menthol)	Beta (adjusted for menthol)	SE (adjusted for menthol)
Only indep. signal on chr 19	19	19:41353107	rs56113850	7.44719e-22	0.671152	0.0656143	1.82202e-15	0.724895	0.0848286
	19	19:41341229	rs12461964	2.77972e-17	0.558883	0.062969	3.75941e-13	0.663705	0.0860566
	19	19:41347998	rs60446182	5.1313e-17	0.546948	0.0622033	1.69139e-12	0.633605	0.0848369
	19	19:41346768	rs2316205	5.68117e-17	0.557086	0.0634557	1.63685e-12	0.649476	0.0868996
	19	19:41370338	rs12461383	1.8632e-16	0.537479	0.0623708	3.00919e-12	0.621259	0.0842517
	19	19:41357910	rs57837628	3.21907e-16	0.549194	0.0642905	9.31771e-12	0.621951	0.0865498
	19	19:41340573	rs10853742	1.15281e-14	0.541566	0.067361	6.62092e-10	0.590628	0.0915901
	19	19:41339896	rs12459249	1.15982e-14	0.542819	0.0675241	6.26461e-10	0.592793	0.0917849
	19	19:41340983	rs11667314	1.16285e-14	0.539955	0.067171	7.15853e-10	0.587911	0.091367
	19	19:41332832	rs73048932	5.49873e-13	0.558202	0.0747101	3.25617e-10	0.6889	0.104777
	19	19:41336795	rs11670760	6.14802e-13	0.554331	0.0743597	2.17307e-10	0.690636	0.103914
	19	19:41363765	rs8102683	5.56745e-11	0.494822	0.0733147	2.30045e-07	0.511135	0.0958213
	19	19:41367769	rs12610432	6.74165e-11	0.492379	0.0732909	2.46407e-07	0.511536	0.0961493
	19	19:41366134	rs1496402	1.09156e-10	0.455286	0.0685753	5.37941e-08	0.500121	0.0889078
	19	19:41366928	rs8102900	1.18507e-10	0.455258	0.0687112	5.72072e-08	0.500108	0.0890971
	19	19:41363898	rs8105704	1.43858e-10	0.484782	0.0735223	4.36994e-07	0.499236	0.0959676
	19	19:41362898	rs10404667	1.77905e-10	0.482141	0.0735143	6.79327e-07	0.490606	0.0960118
	19	19:41363301	rs4001921	4.44413e-10	0.471489	0.0736117	4.38041e-06	0.455227	0.0967417
	19	19:41356281	rs1137115	1.34538e-09	0.467347	0.0751885	3.80042e-06	0.467661	0.0987189
	19	19:41326426	rs4803373	1.52898e-09	0.431189	0.0696193	1.59115e-07	0.517995	0.0957634
	19	19:41355195	rs7250713	3.55614e-09	0.420443	0.0695437	3.08007e-06	0.448473	0.093746
	19	19:41316898	rs35061187	1.73828e-08	0.423291	0.073488	9.74083e-08	0.558752	0.101451
	19	19:41336950	rs10408411	2.36726e-08	0.444853	0.0780019	5.62031e-05	0.435392	0.106057
	19	19:41350615	rs28399462	2.7381e-08	-1.2382	0.218142	5.63438e-06	-1.22092	0.262621
	19	19:41302706	rs7937	2.87036e-08	0.391771	0.0691276	3.30841e-06	0.454	0.0952162
	19	19:41376777	rs12151196	3.05819e-08	0.423563	0.0748932	3.52732e-06	0.494318	0.103982
	19	19:41292404	rs2604894	3.43674e-08	0.393806	0.0699006	4.38521e-07	0.498585	0.0958558
	19	19:41350787	rs28399459	4.2025e-08	-1.22594	0.219069	6.93811e-06	-1.21628	0.264303
	19	19:41351169	rs4803380	4.48973e-08	-1.22042	0.218569	7.41442e-06	-1.21235	0.264319
	19	19:41394102	rs117683060	4.98364e-08	-1.21396	0.21818	5.57543e-06	-1.23552	0.265625

[truncated: 1 more sheets: S2J_EA_males_menthol]
